# Supplementary material for: Diaqua­(nitrato-κ2 O,O′)bis­(l-phenyl­alaninato-κ2 O,O′)lead(II) nitrate
Source: Acta Crystallogr Sect E Struct Rep Online. 2008 Mar 20;64(Pt 4):m566–7. doi: 10.1107/S1600536808006995 (PMC2961060; doi:10.1107/S1600536808006995)
Supplement: Supplementary file 1 [file e-64-0m566-sup1.cif]

##############################################################################
###                                                                        ###
###        Electronic paper (Acta Crystallographica Section E)             ###
###                                                                        ###
##############################################################################
#                                                                            #
# This CIF contains the data in a paper accepted for publication in Acta     #
# Crystallographica Section E. It conforms to the requirements of Notes      #
# for Authors for Section E, and has been peer reviewed under the auspices   #
# of the IUCr Commission on Journals.                                        #
#                                                                            #
# Full details of the Crystallographic Information File format               #
# are given in the paper "The Crystallographic Information File (CIF):       #
# a New Standard Archive File for Crystallography" by S. R. Hall, F. H.      #
# Allen and I. D. Brown [Acta Cryst. (1991), A47, 655-685].                  #
#                                                                            #
# The current version of the core CIF dictionary is obtainable from          #
# ftp://ftp.iucr.org/pub/cif_core.dic. The current version number is 2.4.    #
#                                                                            #
# Software is freely available for graphical display of the structure(s) in  #
# this CIF.  For information consult the CIF home page http://www.iucr.org/  #
# cif/home.html                                                              #
#                                                                            #
# This file may be used for bona fide research purposes within the           #
# scientific community so long as proper attribution is given to the journal # 
# article from which it was obtained.                                        #
#                                                                            #
##############################################################################
                                             
data_I
_audit_creation_method     SHELXTL-Plus
_chemical_name_systematic
;
Diaqua(nitrato-\k^2^<i>O</i>,<i>O</i>')bis(L-phenylalaninato-
\k^2^<i>O</i>,<i>O</i>')lead(II) nitrate
;
_chemical_name_common     ?
_chemical_formula_moiety     'C18 H26 N3 O9 Pb, N O3'
_chemical_formula_sum     'C18 H26 N4 O12 Pb'
_chemical_formula_iupac     '[Pb (C9 H11 N O2)2 (N O3) (H2 O)2] N O3'
_chemical_formula_weight     697.62
_chemical_melting_point     ?
_symmetry_cell_setting     orthorhombic
_symmetry_space_group_name_H-M     'P 21 21 21'
_symmetry_space_group_name_Hall     'P 2ac 2ab'
loop_
    _symmetry_equiv_pos_as_xyz
    'x, y, z'
    '-x+1/2, -y, z+1/2'
    '-x, y+1/2, -z+1/2'
    'x+1/2, -y+1/2, -z'
_cell_length_a     5.3851(9)
_cell_length_b     13.5599(17)
_cell_length_c     34.235(4)
_cell_angle_alpha     90.00
_cell_angle_beta     90.00
_cell_angle_gamma     90.00
_cell_volume     2499.9(6)
_cell_formula_units_Z     4
_cell_measurement_reflns_used     83
_cell_measurement_theta_min     4.69
_cell_measurement_theta_max     14.08
_cell_measurement_temperature     298.0(10)
_cell_measurement_pressure     101.0(10)
_exptl_crystal_description     needle
_exptl_crystal_colour     colourless
_exptl_crystal_size_max     0.60
_exptl_crystal_size_mid     0.20
_exptl_crystal_size_min     0.18
_exptl_crystal_density_diffrn     1.854
_exptl_crystal_density_meas     ?
_exptl_crystal_density_method     'not measured'
_exptl_crystal_F_000     1360
_exptl_absorpt_coefficient_mu     6.815
_exptl_absorpt_correction_type     psi-scan
_exptl_absorpt_process_details     '(XSCANS; Siemens, 1996)'
_exptl_absorpt_correction_T_min     0.160
_exptl_absorpt_correction_T_max     0.294
_exptl_special_details     ?
_diffrn_ambient_temperature     298.0(10)
_diffrn_radiation_type     MoK\a
_diffrn_radiation_wavelength     0.71073
_diffrn_radiation_source     'fine-focus sealed tube'
_diffrn_radiation_monochromator     graphite
_diffrn_measurement_device_type     'Bruker P4'
_diffrn_measurement_method     \w
_diffrn_detector_area_resol_mean     ?
_diffrn_reflns_number     5243
_diffrn_reflns_av_R_equivalents     0.0269
_diffrn_reflns_av_sigmaI/netI     0.0479
_diffrn_reflns_theta_min     1.62
_diffrn_reflns_theta_max     29.00
_diffrn_reflns_theta_full     29.00
_diffrn_measured_fraction_theta_max     0.990
_diffrn_measured_fraction_theta_full     0.990
_diffrn_reflns_limit_h_min     -7
_diffrn_reflns_limit_h_max     2
_diffrn_reflns_limit_k_min     -1
_diffrn_reflns_limit_k_max     18
_diffrn_reflns_limit_l_min     -1
_diffrn_reflns_limit_l_max     46
_diffrn_standards_number     3
_diffrn_standards_interval_count     97
_diffrn_standards_interval_time     ?
_diffrn_standards_decay_%     1
loop_
    _diffrn_standard_refln_index_h
    _diffrn_standard_refln_index_k
    _diffrn_standard_refln_index_l
    1 0 6
    1 -2 -4
    0 1 -8
_refine_special_details     ?
_reflns_number_total     4948
_reflns_number_gt     4026
_reflns_threshold_expression     I>2\s(I)
_refine_ls_structure_factor_coef     Fsqd
_refine_ls_matrix_type     full
_refine_ls_R_factor_all     0.0651
_refine_ls_R_factor_gt     0.0472
_refine_ls_wR_factor_gt     0.1009
_refine_ls_wR_factor_ref     0.1104
_refine_ls_goodness_of_fit_ref     1.062
_refine_ls_restrained_S_all     1.073
_refine_ls_number_reflns     4948
_refine_ls_number_parameters     319
_refine_ls_number_restraints     18
_refine_ls_number_constraints     0
_refine_ls_hydrogen_treatment     constr
_refine_ls_weighting_scheme     calc
_refine_ls_weighting_details
          'calc w=1/[\s^2^(Fo^2^)+(0.044P)^2^+6.7647P] where P=(Fo^2^+2Fc^2^)/3'
_atom_sites_solution_hydrogens     geom
_atom_sites_solution_primary     direct
_atom_sites_solution_secondary     difmap
_refine_ls_shift/su_max     0.001
_refine_ls_shift/su_mean     0.000
_refine_diff_density_max     1.614
_refine_diff_density_min     -2.348
_refine_ls_extinction_method     'SHELXTL-Plus (Sheldrick, 2008)'
_refine_ls_extinction_coef     0.0034(3)
_refine_ls_extinction_expression
                                  'Fc^*^=kFc[1+0.001xFc^2^\l^3^/sin(2\q)]^-1/4^'
_refine_ls_abs_structure_details     'Flack (1983), 1153 Friedel pairs'
_refine_ls_abs_structure_Flack     -0.024(14)
loop_
    _atom_type_symbol
    _atom_type_description
    _atom_type_scat_dispersion_real
    _atom_type_scat_dispersion_imag
    _atom_type_scat_source
    'C' 'C' 0.0033 0.0016
                         'International Tables Vol C Tables 4.2.6.8 and 6.1.1.4'
    'H' 'H' 0.0000 0.0000
                         'International Tables Vol C Tables 4.2.6.8 and 6.1.1.4'
    'N' 'N' 0.0061 0.0033
                         'International Tables Vol C Tables 4.2.6.8 and 6.1.1.4'
    'O' 'O' 0.0106 0.0060
                         'International Tables Vol C Tables 4.2.6.8 and 6.1.1.4'
    'Pb' 'Pb' -3.3944 10.1111
                         'International Tables Vol C Tables 4.2.6.8 and 6.1.1.4'
_computing_data_collection     'XSCANS (Siemens, 1996)'
_computing_cell_refinement     'XSCANS (Siemens, 1996)'
_computing_data_reduction     'XSCANS (Siemens, 1996)'
_computing_structure_solution     'SHELXTL-Plus (Sheldrick, 2008)'
_computing_structure_refinement     'SHELXTL-Plus (Sheldrick, 2008)'
_computing_molecular_graphics
;
SHELXTL-Plus (Sheldrick, 2008) and Mercury (Macrae <i>et al.</i>,
2006)
;
_computing_publication_material     'SHELXTL-Plus (Sheldrick, 2008)'
loop_
    _atom_site_type_symbol
    _atom_site_label
    _atom_site_fract_x
    _atom_site_fract_y
    _atom_site_fract_z
    _atom_site_U_iso_or_equiv
    _atom_site_adp_type
    _atom_site_calc_flag
    _atom_site_refinement_flags
    _atom_site_occupancy
    _atom_site_disorder_assembly
    _atom_site_disorder_group
    Pb Pb1 0.77229(7) 0.50814(2) 0.280652(9) 0.04579(14) Uani d . 1 . .
    C C1 0.586(2) 0.3234(7) 0.3200(3) 0.044(2) Uani d . 1 . .
    N N1 0.4874(15) 0.1511(5) 0.3341(2) 0.0444(18) Uani d . 1 . .
    H H1A 0.4767 0.1481 0.3074 0.067 Uiso calc R 1 . .
    H H1B 0.3683 0.1109 0.3450 0.067 Uiso calc R 1 . .
    H H1C 0.6423 0.1303 0.3420 0.067 Uiso calc R 1 . .
    O O1 0.5070(14) 0.4129(4) 0.3202(2) 0.0543(19) Uani d . 1 . .
    C C2 0.4473(19) 0.2538(6) 0.3472(3) 0.040(2) Uani d . 1 . .
    H H2A 0.2695 0.2689 0.3460 0.047 Uiso calc R 1 . .
    O O2 0.7618(16) 0.2944(4) 0.3007(2) 0.063(2) Uani d . 1 . .
    C C3 0.542(2) 0.2689(7) 0.3900(3) 0.049(2) Uani d . 1 . .
    H H3A 0.7103 0.2441 0.3920 0.059 Uiso calc R 1 . .
    H H3B 0.5457 0.3389 0.3957 0.059 Uiso calc R 1 . .
    C C4 0.383(2) 0.2178(8) 0.4199(3) 0.052(3) Uani d . 1 . .
    C C5 0.424(3) 0.1204(9) 0.4308(3) 0.072(3) Uani d . 1 . .
    H H5A 0.5568 0.0861 0.4199 0.086 Uiso calc R 1 . .
    C C6 0.274(3) 0.0743(11) 0.4570(4) 0.092(4) Uani d . 1 . .
    H H6A 0.3058 0.0091 0.4638 0.110 Uiso calc R 1 . .
    C C7 0.081(4) 0.1218(18) 0.4732(4) 0.113(8) Uani d . 1 . .
    H H7A -0.0191 0.0892 0.4912 0.135 Uiso calc R 1 . .
    C C8 0.030(3) 0.2169(18) 0.4634(4) 0.105(7) Uani d . 1 . .
    H H8A -0.1051 0.2494 0.4746 0.127 Uiso calc R 1 . .
    C C9 0.182(2) 0.2651(10) 0.4365(3) 0.067(3) Uani d . 1 . .
    H H9A 0.1476 0.3300 0.4296 0.080 Uiso calc R 1 . .
    C C11 0.5983(19) 0.6746(6) 0.3283(3) 0.037(2) Uani d . 1 . .
    N N11 0.2477(15) 0.7919(4) 0.3286(2) 0.0433(16) Uani d . 1 . .
    H H11A 0.2942 0.8134 0.3042 0.065 Uiso calc R 1 . .
    H H11B 0.1714 0.8425 0.3419 0.065 Uiso calc R 1 . .
    H H11C 0.1392 0.7399 0.3262 0.065 Uiso calc R 1 . .
    O O11 0.4650(14) 0.6227(4) 0.3079(2) 0.0532(18) Uani d . 1 . .
    C C12 0.4715(18) 0.7594(6) 0.3506(2) 0.035(2) Uani d . 1 . .
    H H12A 0.5875 0.8148 0.3527 0.042 Uiso calc R 1 . .
    O O12 0.8305(13) 0.6650(5) 0.3327(2) 0.0514(18) Uani d . 1 . .
    C C13 0.390(2) 0.7277(8) 0.3918(2) 0.049(2) Uani d . 1 . .
    H H13A 0.3070 0.7829 0.4043 0.059 Uiso calc R 1 . .
    H H13B 0.2697 0.6747 0.3895 0.059 Uiso calc R 1 . .
    C C14 0.597(2) 0.6940(8) 0.4175(3) 0.055(3) Uani d . 1 . .
    C C15 0.644(3) 0.5949(10) 0.4225(4) 0.085(4) Uani d . 1 . .
    H H15A 0.5448 0.5489 0.4099 0.102 Uiso calc R 1 . .
    C C16 0.837(4) 0.5621(15) 0.4461(5) 0.119(6) Uani d . 1 . .
    H H16A 0.8706 0.4951 0.4484 0.143 Uiso calc R 1 . .
    C C17 0.979(4) 0.631(2) 0.4661(4) 0.117(8) Uani d . 1 . .
    H H17A 1.1048 0.6092 0.4826 0.140 Uiso calc R 1 . .
    C C18 0.936(3) 0.7289(17) 0.4620(4) 0.096(6) Uani d . 1 . .
    H H18A 1.0341 0.7749 0.4750 0.115 Uiso calc R 1 . .
    C C19 0.742(3) 0.7592(10) 0.4377(3) 0.075(3) Uani d . 1 . .
    H H19A 0.7103 0.8264 0.4352 0.090 Uiso calc R 1 . .
    O O3 1.0478(14) 0.4723(5) 0.3424(3) 0.076(2) Uani d . 1 . .
    H H31 1.0178 0.5014 0.3639 0.114 Uiso d R 1 . .
    H H32 1.1827 0.4402 0.3402 0.114 Uiso d R 1 . .
    O O4 0.8220(16) 0.6871(5) 0.23573(17) 0.0556(18) Uani d . 1 . .
    H H41 0.7685 0.6839 0.2124 0.083 Uiso d R 1 . .
    H H42 0.9634 0.7148 0.2371 0.083 Uiso d R 1 . .
    N N21 0.290(2) 0.4320(7) 0.2286(3) 0.069(2) Uani d U 1 . .
    O O21 0.314(2) 0.5177(6) 0.2350(3) 0.095(2) Uani d U 1 . .
    O O22 0.465(2) 0.3712(8) 0.2319(3) 0.097(3) Uani d U 1 . .
    O O23 0.0891(19) 0.3971(8) 0.2220(3) 0.094(3) Uani d U 1 . .
    N N31 -0.0031(15) 0.0127(6) 0.3617(3) 0.057(2) Uani d . 1 . .
    O O31 -0.1845(18) -0.0373(6) 0.3673(3) 0.089(3) Uani d . 1 . .
    O O32 -0.0270(14) 0.1025(5) 0.3546(3) 0.075(3) Uani d . 1 . .
    O O33 0.2098(14) -0.0227(5) 0.3605(3) 0.074(2) Uani d . 1 . .
loop_
    _atom_site_aniso_label
    _atom_site_aniso_U_11
    _atom_site_aniso_U_22
    _atom_site_aniso_U_33
    _atom_site_aniso_U_12
    _atom_site_aniso_U_13
    _atom_site_aniso_U_23
    Pb1 0.0489(2) 0.03533(16) 0.05312(19) 0.00897(17) 0.01081(17) -0.00091(13)
    C1 0.035(6) 0.038(4) 0.057(6) 0.001(4) 0.009(5) 0.000(4)
    N1 0.044(5) 0.030(3) 0.059(5) 0.000(3) -0.003(4) -0.001(3)
    O1 0.047(4) 0.033(3) 0.082(5) 0.011(3) 0.017(4) 0.012(3)
    C2 0.038(6) 0.030(4) 0.051(5) -0.004(4) 0.004(5) 0.000(4)
    O2 0.065(5) 0.043(3) 0.080(4) 0.001(4) 0.029(5) 0.006(3)
    C3 0.043(6) 0.055(5) 0.047(5) 0.001(5) -0.004(5) -0.006(4)
    C4 0.049(6) 0.066(6) 0.041(5) -0.007(5) -0.005(5) -0.009(4)
    C5 0.080(9) 0.072(7) 0.064(7) 0.004(7) 0.009(7) 0.006(6)
    C6 0.107(13) 0.100(9) 0.068(7) -0.026(12) 0.000(9) 0.022(7)
    C7 0.089(14) 0.18(2) 0.073(10) -0.043(16) 0.007(9) 0.033(12)
    C8 0.069(11) 0.21(2) 0.042(7) 0.006(14) 0.005(7) -0.022(10)
    C9 0.048(7) 0.096(8) 0.057(6) 0.019(7) 0.002(6) -0.013(5)
    C11 0.028(5) 0.031(4) 0.051(5) 0.001(4) 0.006(4) 0.008(4)
    N11 0.036(4) 0.034(3) 0.060(4) 0.007(4) 0.001(4) 0.001(3)
    O11 0.049(5) 0.036(3) 0.075(5) 0.001(3) -0.002(4) -0.016(3)
    C12 0.035(5) 0.028(3) 0.043(5) 0.005(4) 0.001(4) -0.003(3)
    O12 0.041(4) 0.051(4) 0.062(4) 0.020(3) 0.009(3) -0.001(3)
    C13 0.049(6) 0.061(6) 0.037(4) 0.006(5) 0.013(5) 0.002(4)
    C14 0.054(7) 0.071(7) 0.039(5) 0.005(6) 0.011(5) 0.007(5)
    C15 0.089(11) 0.088(9) 0.078(8) 0.022(9) 0.005(8) 0.021(7)
    C16 0.125(16) 0.128(14) 0.103(12) 0.057(14) 0.013(12) 0.032(11)
    C17 0.088(13) 0.21(3) 0.049(8) 0.052(16) 0.009(7) 0.029(11)
    C18 0.068(11) 0.167(18) 0.052(8) -0.016(12) 0.004(7) 0.009(9)
    C19 0.069(9) 0.104(8) 0.052(6) -0.019(9) 0.014(7) 0.000(5)
    O3 0.053(4) 0.051(4) 0.124(7) 0.006(4) -0.001(5) -0.004(5)
    O4 0.064(5) 0.057(4) 0.046(3) -0.009(4) 0.014(4) 0.007(3)
    N21 0.077(5) 0.058(4) 0.071(4) -0.001(4) 0.004(5) -0.015(3)
    O21 0.109(6) 0.062(4) 0.113(5) -0.016(5) 0.013(5) -0.018(4)
    O22 0.097(7) 0.108(6) 0.086(5) 0.035(6) 0.003(5) -0.019(5)
    O23 0.076(5) 0.108(6) 0.099(6) -0.032(5) 0.009(5) -0.021(5)
    N31 0.046(5) 0.042(4) 0.083(6) -0.002(4) 0.004(4) -0.017(4)
    O31 0.069(5) 0.059(4) 0.137(7) -0.024(5) 0.011(6) 0.003(5)
    O32 0.041(4) 0.033(3) 0.151(8) 0.007(3) -0.002(5) 0.002(4)
    O33 0.042(4) 0.041(3) 0.138(7) 0.011(4) -0.006(4) -0.015(4)
_geom_special_details     ?
loop_
    _geom_bond_atom_site_label_1
    _geom_bond_atom_site_label_2
    _geom_bond_site_symmetry_2
    _geom_bond_distance
    _geom_bond_publ_flag
    Pb1 O1 . 2.354(7) yes
    Pb1 O2 . 2.979(6) yes
    Pb1 O11 . 2.453(7) yes
    Pb1 O12 . 2.791(7) yes
    Pb1 O3 . 2.628(8) yes
    Pb1 O4 . 2.886(6) yes
    Pb1 O21 . 2.927(12) yes
    Pb1 O22 . 2.994(11) yes
    C1 O2 . 1.217(12) ?
    C1 O1 . 1.287(11) ?
    C1 C2 . 1.522(13) ?
    N1 C2 . 1.479(10) ?
    N1 H1A . 0.9200 ?
    N1 H1B . 0.9200 ?
    N1 H1C . 0.9200 ?
    C2 C3 . 1.566(13) ?
    C2 H2A . 0.9800 ?
    C3 C4 . 1.503(15) ?
    C3 H3A . 0.9700 ?
    C3 H3B . 0.9700 ?
    C4 C9 . 1.379(15) ?
    C4 C5 . 1.390(16) ?
    C5 C6 . 1.359(18) ?
    C5 H5A . 0.9300 ?
    C6 C7 . 1.34(3) ?
    C6 H6A . 0.9300 ?
    C7 C8 . 1.36(3) ?
    C7 H7A . 0.9300 ?
    C8 C9 . 1.40(2) ?
    C8 H8A . 0.9300 ?
    C9 H9A . 0.9300 ?
    C11 O11 . 1.225(12) ?
    C11 O12 . 1.266(12) ?
    C11 C12 . 1.540(12) ?
    N11 C12 . 1.488(11) ?
    N11 H11A . 0.9200 ?
    N11 H11B . 0.9200 ?
    N11 H11C . 0.9200 ?
    C12 C13 . 1.541(12) ?
    C12 H12A . 0.9800 ?
    C13 C14 . 1.490(15) ?
    C13 H13A . 0.9700 ?
    C13 H13B . 0.9700 ?
    C14 C19 . 1.370(16) ?
    C14 C15 . 1.380(16) ?
    C15 C16 . 1.39(2) ?
    C15 H15A . 0.9300 ?
    C16 C17 . 1.38(3) ?
    C16 H16A . 0.9300 ?
    C17 C18 . 1.36(3) ?
    C17 H17A . 0.9300 ?
    C18 C19 . 1.40(2) ?
    C18 H18A . 0.9300 ?
    C19 H19A . 0.9300 ?
    O3 H31 . 0.8500 ?
    O3 H32 . 0.8500 ?
    O4 H41 . 0.8501 ?
    O4 H42 . 0.8500 ?
    N21 O21 . 1.189(11) ?
    N21 O23 . 1.203(14) ?
    N21 O22 . 1.257(13) ?
    N31 O31 . 1.204(11) ?
    N31 O33 . 1.243(11) ?
    N31 O32 . 1.249(11) ?
loop_
    _geom_angle_atom_site_label_1
    _geom_angle_atom_site_label_2
    _geom_angle_atom_site_label_3
    _geom_angle_site_symmetry_1
    _geom_angle_site_symmetry_3
    _geom_angle
    _geom_angle_publ_flag
    O1 Pb1 O11 . . 73.7(2) ?
    O1 Pb1 O3 . . 77.2(3) ?
    O11 Pb1 O3 . . 101.1(2) ?
    O1 Pb1 O12 . . 96.8(2) ?
    O11 Pb1 O12 . . 49.5(2) ?
    O3 Pb1 O12 . . 64.2(2) ?
    O1 Pb1 O4 . . 145.5(2) ?
    O11 Pb1 O4 . . 74.5(2) ?
    O3 Pb1 O4 . . 122.1(2) ?
    O12 Pb1 O4 . . 71.87(19) ?
    O1 Pb1 O21 . . 79.6(3) ?
    O11 Pb1 O21 . . 66.8(2) ?
    O3 Pb1 O21 . . 156.2(3) ?
    O12 Pb1 O21 . . 113.7(2) ?
    O4 Pb1 O21 . . 75.9(2) ?
    O1 Pb1 O2 . . 47.3(2) ?
    O11 Pb1 O2 . . 121.0(2) ?
    O3 Pb1 O2 . . 69.2(2) ?
    O12 Pb1 O2 . . 126.6(2) ?
    O4 Pb1 O2 . . 160.55(19) ?
    O21 Pb1 O2 . . 98.6(2) ?
    O1 Pb1 O22 . . 69.2(3) ?
    O11 Pb1 O22 . . 103.4(3) ?
    O3 Pb1 O22 . . 130.2(3) ?
    O12 Pb1 O22 . . 152.9(2) ?
    O4 Pb1 O22 . . 106.0(3) ?
    O21 Pb1 O22 . . 42.6(2) ?
    O2 Pb1 O22 . . 61.0(3) ?
    O2 C1 O1 . . 124.4(9) ?
    O2 C1 C2 . . 120.9(8) ?
    O1 C1 C2 . . 114.7(9) ?
    C2 N1 H1A . . 109.5 ?
    C2 N1 H1B . . 109.5 ?
    H1A N1 H1B . . 109.5 ?
    C2 N1 H1C . . 109.5 ?
    H1A N1 H1C . . 109.5 ?
    H1B N1 H1C . . 109.5 ?
    C1 O1 Pb1 . . 108.2(6) ?
    N1 C2 C1 . . 109.1(7) ?
    N1 C2 C3 . . 111.0(8) ?
    C1 C2 C3 . . 109.3(8) ?
    N1 C2 H2A . . 109.1 ?
    C1 C2 H2A . . 109.1 ?
    C3 C2 H2A . . 109.1 ?
    C1 O2 Pb1 . . 80.0(5) ?
    C4 C3 C2 . . 113.2(9) ?
    C4 C3 H3A . . 108.9 ?
    C2 C3 H3A . . 108.9 ?
    C4 C3 H3B . . 108.9 ?
    C2 C3 H3B . . 108.9 ?
    H3A C3 H3B . . 107.8 ?
    C9 C4 C5 . . 117.2(12) ?
    C9 C4 C3 . . 120.8(11) ?
    C5 C4 C3 . . 121.9(11) ?
    C6 C5 C4 . . 121.3(13) ?
    C6 C5 H5A . . 119.4 ?
    C4 C5 H5A . . 119.4 ?
    C7 C6 C5 . . 120.8(16) ?
    C7 C6 H6A . . 119.6 ?
    C5 C6 H6A . . 119.6 ?
    C6 C7 C8 . . 120.7(17) ?
    C6 C7 H7A . . 119.7 ?
    C8 C7 H7A . . 119.7 ?
    C7 C8 C9 . . 119.1(18) ?
    C7 C8 H8A . . 120.5 ?
    C9 C8 H8A . . 120.5 ?
    C4 C9 C8 . . 121.0(14) ?
    C4 C9 H9A . . 119.5 ?
    C8 C9 H9A . . 119.5 ?
    O11 C11 O12 . . 126.0(10) ?
    O11 C11 C12 . . 116.9(9) ?
    O12 C11 C12 . . 117.2(10) ?
    C12 N11 H11A . . 109.5 ?
    C12 N11 H11B . . 109.5 ?
    H11A N11 H11B . . 109.5 ?
    C12 N11 H11C . . 109.5 ?
    H11A N11 H11C . . 109.5 ?
    H11B N11 H11C . . 109.5 ?
    C11 O11 Pb1 . . 100.7(6) ?
    N11 C12 C13 . . 108.4(8) ?
    N11 C12 C11 . . 109.3(7) ?
    C13 C12 C11 . . 111.9(7) ?
    N11 C12 H12A . . 109.1 ?
    C13 C12 H12A . . 109.1 ?
    C11 C12 H12A . . 109.1 ?
    C11 O12 Pb1 . . 83.8(7) ?
    C14 C13 C12 . . 114.3(9) ?
    C14 C13 H13A . . 108.7 ?
    C12 C13 H13A . . 108.7 ?
    C14 C13 H13B . . 108.7 ?
    C12 C13 H13B . . 108.7 ?
    H13A C13 H13B . . 107.6 ?
    C19 C14 C15 . . 117.3(12) ?
    C19 C14 C13 . . 121.9(11) ?
    C15 C14 C13 . . 120.8(12) ?
    C14 C15 C16 . . 121.6(17) ?
    C14 C15 H15A . . 119.2 ?
    C16 C15 H15A . . 119.2 ?
    C17 C16 C15 . . 119.1(18) ?
    C17 C16 H16A . . 120.5 ?
    C15 C16 H16A . . 120.5 ?
    C18 C17 C16 . . 120.9(19) ?
    C18 C17 H17A . . 119.6 ?
    C16 C17 H17A . . 119.6 ?
    C17 C18 C19 . . 118.5(18) ?
    C17 C18 H18A . . 120.8 ?
    C19 C18 H18A . . 120.8 ?
    C14 C19 C18 . . 122.6(14) ?
    C14 C19 H19A . . 118.7 ?
    C18 C19 H19A . . 118.7 ?
    Pb1 O3 H31 . . 120.1 ?
    Pb1 O3 H32 . . 120.5 ?
    H31 O3 H32 . . 118.4 ?
    Pb1 O4 H41 . . 115.2 ?
    Pb1 O4 H42 . . 115.0 ?
    H41 O4 H42 . . 112.3 ?
    O21 N21 O23 . . 120.9(13) ?
    O21 N21 O22 . . 123.0(14) ?
    O23 N21 O22 . . 115.8(10) ?
    N21 O21 Pb1 . . 98.3(9) ?
    N21 O22 Pb1 . . 93.3(7) ?
    O31 N31 O33 . . 122.4(9) ?
    O31 N31 O32 . . 119.8(9) ?
    O33 N31 O32 . . 117.7(9) ?
loop_
    _geom_torsion_atom_site_label_1
    _geom_torsion_atom_site_label_2
    _geom_torsion_atom_site_label_3
    _geom_torsion_atom_site_label_4
    _geom_torsion_site_symmetry_1
    _geom_torsion_site_symmetry_2
    _geom_torsion_site_symmetry_3
    _geom_torsion_site_symmetry_4
    _geom_torsion
    _geom_torsion_publ_flag
    O2 C1 O1 Pb1 . . . . -3.4(14) ?
    C2 C1 O1 Pb1 . . . . 174.9(7) ?
    O11 Pb1 O1 C1 . . . . -177.6(8) ?
    O3 Pb1 O1 C1 . . . . -71.9(7) ?
    O12 Pb1 O1 C1 . . . . -133.3(7) ?
    O4 Pb1 O1 C1 . . . . 158.9(6) ?
    O21 Pb1 O1 C1 . . . . 113.7(7) ?
    O2 Pb1 O1 C1 . . . . 1.6(6) ?
    O22 Pb1 O1 C1 . . . . 70.7(7) ?
    O2 C1 C2 N1 . . . . -22.5(14) ?
    O1 C1 C2 N1 . . . . 159.1(9) ?
    O2 C1 C2 C3 . . . . 99.1(11) ?
    O1 C1 C2 C3 . . . . -79.4(12) ?
    O1 C1 O2 Pb1 . . . . 2.6(11) ?
    C2 C1 O2 Pb1 . . . . -175.7(10) ?
    O1 Pb1 O2 C1 . . . . -1.6(7) ?
    O11 Pb1 O2 C1 . . . . -0.7(7) ?
    O3 Pb1 O2 C1 . . . . 90.0(7) ?
    O12 Pb1 O2 C1 . . . . 59.6(7) ?
    O4 Pb1 O2 C1 . . . . -140.7(8) ?
    O21 Pb1 O2 C1 . . . . -68.7(7) ?
    O22 Pb1 O2 C1 . . . . -89.3(7) ?
    N1 C2 C3 C4 . . . . -70.6(11) ?
    C1 C2 C3 C4 . . . . 169.0(9) ?
    C2 C3 C4 C9 . . . . -89.2(11) ?
    C2 C3 C4 C5 . . . . 87.8(13) ?
    C9 C4 C5 C6 . . . . -0.8(18) ?
    C3 C4 C5 C6 . . . . -177.9(11) ?
    C4 C5 C6 C7 . . . . 0(2) ?
    C5 C6 C7 C8 . . . . 1(2) ?
    C6 C7 C8 C9 . . . . 0(2) ?
    C5 C4 C9 C8 . . . . 0.9(17) ?
    C3 C4 C9 C8 . . . . 178.1(11) ?
    C7 C8 C9 C4 . . . . 0(2) ?
    O12 C11 O11 Pb1 . . . . -0.8(12) ?
    C12 C11 O11 Pb1 . . . . 179.0(6) ?
    O1 Pb1 O11 C11 . . . . 114.7(6) ?
    O3 Pb1 O11 C11 . . . . 41.7(6) ?
    O12 Pb1 O11 C11 . . . . 0.4(6) ?
    O4 Pb1 O11 C11 . . . . -78.8(6) ?
    O21 Pb1 O11 C11 . . . . -159.8(7) ?
    O2 Pb1 O11 C11 . . . . 114.0(6) ?
    O22 Pb1 O11 C11 . . . . 178.0(6) ?
    O11 C11 C12 N11 . . . . -28.1(11) ?
    O12 C11 C12 N11 . . . . 151.7(9) ?
    O11 C11 C12 C13 . . . . 91.9(11) ?
    O12 C11 C12 C13 . . . . -88.3(11) ?
    O11 C11 O12 Pb1 . . . . 0.7(11) ?
    C12 C11 O12 Pb1 . . . . -179.1(7) ?
    O1 Pb1 O12 C11 . . . . -62.1(6) ?
    O11 Pb1 O12 C11 . . . . -0.4(6) ?
    O3 Pb1 O12 C11 . . . . -134.3(7) ?
    O4 Pb1 O12 C11 . . . . 84.4(6) ?
    O21 Pb1 O12 C11 . . . . 19.5(7) ?
    O2 Pb1 O12 C11 . . . . -102.5(6) ?
    O22 Pb1 O12 C11 . . . . -5.4(9) ?
    N11 C12 C13 C14 . . . . -179.4(8) ?
    C11 C12 C13 C14 . . . . 60.0(11) ?
    C12 C13 C14 C19 . . . . 82.9(12) ?
    C12 C13 C14 C15 . . . . -99.1(12) ?
    C19 C14 C15 C16 . . . . -2.2(19) ?
    C13 C14 C15 C16 . . . . 179.6(12) ?
    C14 C15 C16 C17 . . . . 2(2) ?
    C15 C16 C17 C18 . . . . -2(3) ?
    C16 C17 C18 C19 . . . . 1(3) ?
    C15 C14 C19 C18 . . . . 1.6(18) ?
    C13 C14 C19 C18 . . . . 179.8(11) ?
    C17 C18 C19 C14 . . . . -1(2) ?
    O23 N21 O21 Pb1 . . . . 155.0(10) ?
    O22 N21 O21 Pb1 . . . . -18.1(12) ?
    O1 Pb1 O21 N21 . . . . -61.2(8) ?
    O11 Pb1 O21 N21 . . . . -137.8(8) ?
    O3 Pb1 O21 N21 . . . . -74.7(9) ?
    O12 Pb1 O21 N21 . . . . -154.2(7) ?
    O4 Pb1 O21 N21 . . . . 143.3(8) ?
    O2 Pb1 O21 N21 . . . . -17.7(8) ?
    O22 Pb1 O21 N21 . . . . 9.3(7) ?
    O21 N21 O22 Pb1 . . . . 17.6(12) ?
    O23 N21 O22 Pb1 . . . . -155.9(9) ?
    O1 Pb1 O22 N21 . . . . 88.6(7) ?
    O11 Pb1 O22 N21 . . . . 22.1(7) ?
    O3 Pb1 O22 N21 . . . . 139.5(7) ?
    O12 Pb1 O22 N21 . . . . 26.0(11) ?
    O4 Pb1 O22 N21 . . . . -55.3(7) ?
    O21 Pb1 O22 N21 . . . . -8.7(6) ?
    O2 Pb1 O22 N21 . . . . 140.4(8) ?
loop_
    _geom_hbond_atom_site_label_D
    _geom_hbond_atom_site_label_H
    _geom_hbond_atom_site_label_A
    _geom_hbond_site_symmetry_A
    _geom_hbond_distance_DH
    _geom_hbond_distance_HA
    _geom_hbond_distance_DA
    _geom_hbond_angle_DHA
    _geom_hbond_publ_flag
    N1 H1A O4 3_645 0.92 2.25 2.956(11) 133.6 yes
    N1 H1B O33 . 0.92 2.07 2.932(11) 155.2 yes
    N1 H1C O32 1_655 0.92 1.87 2.786(11) 172.6 yes
    N11 H11A O22 3_655 0.92 1.95 2.800(12) 151.9 yes
    N11 H11B O33 1_565 0.92 1.95 2.749(9) 144.6 yes
    N11 H11C O12 1_455 0.92 1.96 2.833(11) 157.7 yes
    O3 H32 O1 1_655 0.85 1.91 2.710(11) 155.7 no
    O4 H42 O2 3_755 0.85 2.24 2.949(10) 140.3 no
data_global
_journal_date_recd_electronic     2008-02-21
_journal_date_accepted     2008-03-12
_journal_name_full     'Acta Crystallographica, Section E'
_journal_year     2008
_journal_volume     64
_journal_issue      4
_journal_page_first     m566
_journal_page_last     m567
_journal_paper_category     QM
_journal_coeditor_code     EZ2121
_publ_contact_author_name     'Sylvain Bern\`es'
_publ_contact_author_address
;
DEP Facultad de Ciencias Qu\'imicas, UANL
Guerrero y Progreso S/N
Col. Trevi\~no
64570 Monterrey, N.L.
Mexico
;
_publ_contact_author_email     sylvain_bernes@hotmail.com
_publ_contact_author_fax     (+52)(81)82204918
_publ_contact_author_phone     (+52)(81)82204900x3460
_publ_section_title
;\
Diaqua(nitrato-\k^2^<i>O</i>,<i>O</i>')bis(<i>L</i>-phenylalaninato-\
\k^2^<i>O</i>,<i>O</i>')lead(II) nitrate
;
loop_
    _publ_author_name
    _publ_author_footnote
    _publ_author_address
    "Bern\`es, Sylvain" .
;
DEP Facultad de Ciencias Qu\'imicas
UANL
Guerrero y Progreso S/N
Col. Trevi\~no
64570 Monterrey
NL
Mexico
;
    "Gasque, Laura" .
;
Departamento de Qu\'imica Inorg\'anica y Nuclear
Facultad de Qu\'imica
UNAM
04510 M\'exico
DF
Mexico
;
