# Supplementary material for: Diaqua­(nitrato-κ2 O,O′)bis­(l-phenyl­alaninato-κ2 O,O′)lead(II) nitrate
Source: Acta Crystallogr Sect E Struct Rep Online. 2008 Mar 20;64(Pt 4):m566–7. doi: 10.1107/S1600536808006995 (PMC2961060; doi:10.1107/S1600536808006995)
Supplement: Supplementary file 2 [file e-64-0m566-Isup2.hkl]

# 
# h,k,l, Fc-squared, Fo-squared, sigma(Fo-squared) and status flag 
# 
data_I
_shelx_title ' pbfala in P2(1)2(1)2(1) LAST. Corr E con todos los psi scans'
_shelx_refln_list_code          4 
_shelx_F_calc_maximum      322.47 
_exptl_crystal_F_000      1360.00 
_reflns_d_resolution_high  0.7331 
 
loop_ 
 _symmetry_equiv_pos_as_xyz 
 'x, y, z' 
 '-x+1/2, -y, z+1/2' 
 '-x, y+1/2, -z+1/2' 
 'x+1/2, -y+1/2, -z' 
 
_cell_length_a     5.3851 
_cell_length_b    13.5599 
_cell_length_c    34.2348 
_cell_angle_alpha  90.000 
_cell_angle_beta   90.000 
_cell_angle_gamma  90.000 
 
_shelx_F_squared_multiplier     1.000 
 
loop_ 
 _refln_index_h 
 _refln_index_k 
 _refln_index_l 
 _refln_F_squared_calc 
 _refln_F_squared_meas 
 _refln_F_squared_sigma 
 _refln_observed_status 
   2   0   0    24463.41    19519.76    454.29 o 
   4   0   0    21820.10    19841.18    447.96 o 
   6   0   0     1202.17     1391.57    111.16 o 
   1   1   0   103989.61    89498.95   3066.47 o 
   2   1   0     2184.84     2221.70     55.10 o 
   3   1   0    30979.82    27163.67    800.71 o 
   4   1   0       83.27       43.98     57.34 o 
   5   1   0     3464.35     3901.01     94.23 o 
   6   1   0       78.09       42.31     77.84 o 
   7   1   0      456.84      782.35    180.67 o 
   0   2   0    33758.95    42183.31    558.89 o 
   1   2   0      708.91      871.51     82.11 o 
   2   2   0    52720.12    46908.67    988.26 o 
   3   2   0       52.65       61.70     49.12 o 
   4   2   0    13072.64    13070.20    515.09 o 
   5   2   0      484.89      545.34     89.32 o 
   6   2   0      630.17      794.94    138.46 o 
   7   2   0        3.15      -90.24    136.69 o 
   1   3   0    22676.23    24278.38    413.53 o 
   2   3   0      179.60      195.80     41.39 o 
   3   3   0    29174.53    27488.16    787.21 o 
   4   3   0      105.12      185.59     67.51 o 
   5   3   0     3418.72     4058.86    133.26 o 
   6   3   0       15.91      -89.52    117.10 o 
   7   3   0      231.72      224.56    158.50 o 
   0   4   0    92631.66   104947.83   1280.41 o 
   1   4   0       12.03       31.55     17.88 o 
   2   4   0    72522.98    67932.97   1261.59 o 
   3   4   0       37.68      -23.23     52.02 o 
   4   4   0    11001.10    10833.35    466.29 o 
   5   4   0      121.78      191.15     83.72 o 
   6   4   0     1396.04     1639.77    163.74 o 
   7   4   0       18.10      -10.40    148.31 o 
   1   5   0    80530.45    85351.49   1972.17 o 
   2   5   0     1144.95     1182.18     61.33 o 
   3   5   0    17073.14    18183.32    622.55 o 
   4   5   0       68.19      -67.99     74.04 o 
   5   5   0     4732.52     5417.38    155.75 o 
   6   5   0      206.89      114.45    126.55 o 
   7   5   0      311.86      359.36    166.49 o 
   0   6   0    39828.07    41586.29    948.07 o 
   1   6   0       98.51      192.61     26.86 o 
   2   6   0    38297.42    39065.68    916.37 o 
   3   6   0      159.50      196.98     60.01 o 
   4   6   0     5958.49     6130.92    196.45 o 
   5   6   0      423.37      439.77     88.82 o 
   6   6   0      958.89     1191.47    155.68 o 
   1   7   0    25205.60    25689.35    537.18 o 
   2   7   0     1428.08     1331.58     71.27 o 
   3   7   0    14170.39    15089.07    518.41 o 
   4   7   0     1458.16     1363.61     98.13 o 
   5   7   0     1801.27     2010.26    157.75 o 
   6   7   0      308.64      239.09    138.42 o 
   0   8   0    38820.82    39112.49    881.82 o 
   1   8   0      348.16      340.09     79.39 o 
   2   8   0     7769.54     8459.10    261.90 o 
   3   8   0     3120.70     3036.80    112.40 o 
   4   8   0     7921.56     8352.33    291.31 o 
   5   8   0      130.91      -49.12    118.08 o 
   6   8   0      508.15      458.65    159.74 o 
   1   9   0    18695.13    18787.95    412.83 o 
   2   9   0     1429.37     1481.19     82.40 o 
   3   9   0    12308.44    13566.08    387.86 o 
   4   9   0      804.76      863.14     92.25 o 
   5   9   0     2050.83     2757.39    179.33 o 
   6   9   0      347.54      263.54    142.30 o 
   0  10   0    21811.50    22346.81    559.98 o 
   1  10   0       27.29       11.96     38.11 o 
   2  10   0    11941.21    13587.44    398.95 o 
   3  10   0      119.63        7.02     69.69 o 
   4  10   0     3886.54     4366.87    124.78 o 
   5  10   0      404.05      220.23    136.98 o 
   6  10   0      728.18      836.33    165.57 o 
   1  11   0    14920.63    16187.04    296.46 o 
   2  11   0      613.00      724.57     79.89 o 
   3  11   0     4557.28     4825.68    142.37 o 
   4  11   0      599.74      625.97    128.53 o 
   5  11   0      912.43      879.09    168.51 o 
   0  12   0    10280.83    10037.21    310.71 o 
   1  12   0      240.85      234.84     44.99 o 
   2  12   0     4079.88     4225.51    124.11 o 
   3  12   0      469.41      531.03     77.21 o 
   4  12   0     1888.75     1940.41    164.53 o 
   5  12   0      583.65      717.17    157.33 o 
   1  13   0     5089.65     5242.15     97.12 o 
   2  13   0      693.91      788.72     78.92 o 
   3  13   0     2351.52     2625.60    159.75 o 
   4  13   0      835.01      644.94    144.29 o 
   5  13   0      934.58      889.72    186.66 o 
   0  14   0     2845.17     2851.43     99.20 o 
   1  14   0      529.39      558.04     47.91 o 
   2  14   0     4312.87     4398.70    170.70 o 
   3  14   0      210.12      208.83    121.71 o 
   4  14   0     1539.47     1485.52    171.49 o 
   1  15   0     3047.57     2831.19    104.96 o 
   2  15   0      269.62      239.57    113.25 o 
   3  15   0     1760.42     1944.66    164.74 o 
   4  15   0      394.05      348.97    152.95 o 
   0  16   0     1640.47     1500.76    129.85 o 
   1  16   0       31.36      106.37    103.19 o 
   2  16   0     1245.95     1311.83    138.04 o 
   3  16   0      467.02      227.01    138.92 o 
   1  17   0      975.23      950.19     94.67 o 
   2  17   0      216.40      305.86    128.49 o 
   0  18   0      595.81      262.62    117.15 o 
   1  18   0      101.51      162.86     87.34 o 
   1   0   1     2069.61     1536.42     58.53 o 
   2   0   1      476.96      514.45     20.12 o 
   3   0   1    13492.35    12823.12    304.16 o 
   4   0   1      113.96       52.36     35.43 o 
   5   0   1     4300.50     3738.01    275.02 o 
   6   0   1       64.75       -2.53     62.71 o 
   7   0   1      635.29      480.08     92.66 o 
  -7   1   1       27.04      129.07     92.82 o 
  -6   1   1     1559.39     1142.61     93.28 o 
  -5   1   1      146.64      119.56     62.07 o 
  -4   1   1     8814.99     8661.70    366.82 o 
  -3   1   1      580.19      535.21     38.99 o 
  -2   1   1     4011.85     3602.13    125.00 o 
  -1   1   1     3523.75     3513.11    160.19 o 
   0   1   1        0.29        3.02      2.17 o 
   1   1   1     3156.27     3187.36     61.08 o 
   2   1   1     5313.86     5306.88    148.98 o 
   3   1   1      844.27      776.24    157.95 o 
   4   1   1     8430.85     8181.43    666.72 o 
   5   1   1      270.02      157.44     91.72 o 
   6   1   1     1692.39     1271.03    100.21 o 
   7   1   1       33.22        1.07     94.22 o 
  -7   2   1      753.91      834.18    154.20 o 
  -6   2   1       72.95       82.02    108.64 o 
  -5   2   1     2232.09     2091.93    112.50 o 
  -4   2   1      353.76      271.57     72.13 o 
  -3   2   1     1265.49     1404.47     72.48 o 
  -2   2   1       52.45      158.73     34.12 o 
  -1   2   1    17152.13    17045.82    865.29 o 
   0   2   1     2692.23     3242.50    103.53 o 
   1   2   1    16848.92    17869.44    823.97 o 
   2   2   1      197.21      210.09     35.58 o 
   3   2   1     1550.82     1496.50     75.90 o 
   4   2   1      476.46      466.47     78.92 o 
   5   2   1     2061.25     1695.72    104.72 o 
   6   2   1      120.94      299.06    115.90 o 
   7   2   1      734.50      698.61    154.68 o 
  -7   3   1       59.43      -56.62    139.36 o 
  -6   3   1     1134.32      764.02    135.85 o 
  -5   3   1      128.52      186.80     83.96 o 
  -4   3   1     3196.66     3106.46    112.19 o 
  -3   3   1      785.29      917.99     68.79 o 
  -2   3   1     3660.24     3992.86    155.97 o 
  -1   3   1     8127.88     7974.17    242.23 o 
   0   3   1       22.07       70.72     42.83 o 
   1   3   1     8018.64     7819.71    490.69 o 
   2   3   1     4428.53     5325.95    208.20 o 
   3   3   1      615.25      682.63     65.38 o 
   4   3   1     2734.32     2922.80    112.37 o 
   5   3   1       41.58      -45.73     82.26 o 
   6   3   1     1000.76      768.78    132.69 o 
   7   3   1       45.74      -14.03    149.04 o 
  -7   4   1      534.52      321.42    156.11 o 
  -6   4   1      133.18       75.49    122.68 o 
  -5   4   1     3164.66     2924.22    127.88 o 
  -4   4   1      830.69      864.76     87.90 o 
  -3   4   1     1892.14     2258.37     86.36 o 
  -2   4   1     2982.67     3126.07    113.36 o 
  -1   4   1     5383.43     5620.31    145.69 o 
   0   4   1      149.28      256.91     18.76 o 
   1   4   1     5076.60     5256.18    138.81 o 
   2   4   1     2957.70     3260.44    124.05 o 
   3   4   1     1508.97     1991.69     85.34 o 
   4   4   1      710.12      728.81     84.75 o 
   5   4   1     3275.71     3250.69    126.68 o 
   6   4   1       67.98       40.65    126.54 o 
   7   4   1      505.99      169.42    152.23 o 
  -7   5   1        7.26       27.58    143.95 o 
  -6   5   1     1061.19      990.12    145.04 o 
  -5   5   1      272.10      129.71     88.09 o 
  -4   5   1     4929.97     5240.02    156.15 o 
  -3   5   1     1104.00     1285.10     79.71 o 
  -2   5   1     4599.64     5137.50    190.64 o 
  -1   5   1     1954.71     1911.66     84.05 o 
   0   5   1      205.73      243.43     21.80 o 
   1   5   1     2136.04     2193.14     47.88 o 
   2   5   1     4960.73     5494.24    194.65 o 
   3   5   1     1049.36     1106.21     78.50 o 
   4   5   1     4871.41     4937.14    163.19 o 
   5   5   1      279.63      278.30     86.39 o 
   6   5   1     1134.00      966.45    147.96 o 
   7   5   1        4.79      -18.63    143.47 o 
  -6   6   1       33.83        2.90    122.18 o 
  -5   6   1     2983.76     3556.26    126.14 o 
  -4   6   1      448.61      449.00     84.96 o 
  -3   6   1     2816.05     3205.47    105.37 o 
  -2   6   1     1963.34     2050.44     78.38 o 
  -1   6   1     2403.93     3009.91    137.65 o 
   0   6   1      142.51      272.85    190.46 o 
   1   6   1     2345.49     2823.42     70.70 o 
   2   6   1     1432.02     1793.00     75.65 o 
   3   6   1     2630.05     2946.23    105.59 o 
   4   6   1      890.80      896.48     91.54 o 
   5   6   1     3139.14     3079.52    122.76 o 
   6   6   1       37.53       60.00    127.99 o 
  -6   7   1      896.25      859.23    151.56 o 
  -5   7   1      131.20       -2.18    121.47 o 
  -4   7   1     1673.60     1815.38    101.78 o 
  -3   7   1      601.39      516.66     75.54 o 
  -2   7   1     2777.55     3158.70    103.22 o 
  -1   7   1     4818.98     5085.26    263.41 o 
   0   7   1     1760.63     2087.91     67.58 o 
   1   7   1     5432.77     5730.81    269.89 o 
   2   7   1     2983.52     3404.95    112.48 o 
   3   7   1      441.86      396.01     72.86 o 
   4   7   1     1587.17     1626.21    102.26 o 
   5   7   1      116.73      200.83    119.77 o 
   6   7   1      856.96      738.40    154.46 o 
  -6   8   1       33.91       15.00    126.78 o 
  -5   8   1      714.26      531.86    140.17 o 
  -4   8   1     1581.03     1366.83    102.74 o 
  -3   8   1     1722.77     2078.30     98.66 o 
  -2   8   1     3367.12     3559.73    123.91 o 
  -1   8   1      383.57      486.57     84.36 o 
   0   8   1    10013.49    10576.75    272.94 o 
   1   8   1      648.72      719.87     39.66 o 
   2   8   1     3648.36     3878.18    155.07 o 
   3   8   1     1661.76     2043.02    100.59 o 
   4   8   1     1192.77     1195.81     99.79 o 
   5   8   1      692.77      713.16    139.68 o 
   6   8   1       51.67      180.49    131.86 o 
  -6   9   1      436.36      255.08    148.36 o 
  -5   9   1      423.89      371.50    144.49 o 
  -4   9   1      717.03      733.79     88.37 o 
  -3   9   1     1653.57     1740.57     98.88 o 
  -2   9   1     1226.39     1556.19     85.04 o 
  -1   9   1     4421.38     4876.95    177.86 o 
   0   9   1      264.19      240.61     37.63 o 
   1   9   1     3859.46     4291.61    110.33 o 
   2   9   1     1504.24     1675.87     59.34 o 
   3   9   1     1881.93     2018.54    105.45 o 
   4   9   1      931.27      992.31     94.44 o 
   5   9   1      316.65      373.16    134.79 o 
   6   9   1      417.56      126.57    149.32 o 
  -6  10   1       25.36       50.57    138.87 o 
  -4  10   1      686.38      620.94     85.70 o 
  -3  10   1      373.84      489.38     77.69 o 
  -2  10   1     1620.87     1676.66     91.37 o 
  -1  10   1     1124.59     1210.65     80.31 o 
   0  10   1     3764.74     4181.65    156.63 o 
   1  10   1      945.47      862.05     75.69 o 
   2  10   1     1424.68     1506.28     62.52 o 
   3  10   1      707.62      755.85     85.95 o 
   4  10   1      643.83      635.44     85.69 o 
   5  10   1      767.31      919.44    156.87 o 
   6  10   1       25.64       83.95    141.54 o 
  -5  11   1       89.52       15.24    139.61 o 
  -4  11   1     1125.21     1333.86    147.00 o 
  -3  11   1      675.97      580.04     82.55 o 
  -2  11   1      465.35      609.97     76.73 o 
  -1  11   1     2163.65     2122.00     84.88 o 
   0  11   1      154.77       48.19     46.34 o 
   1  11   1     1537.99     1541.24     61.09 o 
   2  11   1      598.97      679.75     79.28 o 
   3  11   1      896.35      837.80     88.62 o 
   4  11   1     1129.76     1233.85    142.15 o 
   5  11   1       84.24      206.63    144.93 o 
  -5  12   1      257.51      332.00    158.50 o 
  -4  12   1      541.43      433.74    133.12 o 
  -3  12   1      471.15      490.61     77.94 o 
  -2  12   1     2436.26     2601.01    106.46 o 
  -1  12   1      260.04      278.74     64.01 o 
   0  12   1     5245.14     5994.68    265.24 o 
   1  12   1      393.14      440.27     47.50 o 
   2  12   1     2299.32     2181.38     67.92 o 
   3  12   1      378.98      470.72     77.93 o 
   4  12   1      527.30      714.74    140.14 o 
   5  12   1      288.68      328.14    159.23 o 
  -5  13   1      168.91      257.69    156.55 o 
  -4  13   1      330.65      354.77    146.65 o 
  -3  13   1     1188.83     1095.86    134.89 o 
  -2  13   1      492.40      707.98     81.33 o 
  -1  13   1     3772.21     3698.20     80.44 o 
   0  13   1       81.88        7.67     42.22 o 
   1  13   1     3905.07     3801.27     78.77 o 
   2  13   1      558.80      632.91     68.87 o 
   3  13   1     1312.25     1307.17    135.63 o 
   4  13   1      272.68      153.66    136.48 o 
   5  13   1      203.09      226.49    162.85 o 
  -4  14   1      320.47      433.17    149.55 o 
  -3  14   1       94.28       82.99    115.17 o 
  -2  14   1     2694.32     2826.21    160.04 o 
  -1  14   1      189.03      268.98     69.45 o 
   0  14   1     2948.38     3181.95    168.83 o 
   1  14   1      225.29      250.34     44.78 o 
   2  14   1     2754.61     2582.48    322.65 o 
   3  14   1      100.98       32.66    116.38 o 
   4  14   1      354.61      382.85    147.86 o 
  -4  15   1       21.74       87.34    156.29 o 
  -3  15   1      686.57      658.90    141.61 o 
  -2  15   1      307.94      444.31    128.50 o 
  -1  15   1     1555.49     1573.18     88.95 o 
   0  15   1       30.69      -30.08     60.38 o 
   1  15   1     1696.32     1595.49     91.39 o 
   2  15   1      308.62      387.06     75.70 o 
   3  15   1      727.74      843.62    140.40 o 
   4  15   1       27.60       82.50    145.16 o 
  -3  16   1       64.73      232.27    132.83 o 
  -2  16   1      947.35      949.08    141.39 o 
  -1  16   1       79.78       36.71     73.98 o 
   0  16   1     1708.28     1779.08     93.02 o 
   1  16   1      130.33      167.65     78.27 o 
   2  16   1      949.13      901.83    145.39 o 
   3  16   1       70.22     -120.49    130.65 o 
  -2  17   1       29.87      120.00    136.94 o 
  -1  17   1     1450.75     1316.98     99.07 o 
   0  17   1       64.70       50.11     72.61 o 
   1  17   1     1368.31     1283.80     98.25 o 
   2  17   1       29.14       26.48     82.74 o 
  -1  18   1       58.27      115.70     86.32 o 
   0  18   1     1392.27     1199.76    100.94 o 
   1  18   1       42.52       23.79    152.55 o 
   1   0   2    14952.46    13288.10    309.81 o 
   2   0   2    46007.82    36578.98    629.63 o 
   3   0   2     2840.71     2712.95    103.04 o 
   4   0   2    14588.06    13517.67    386.65 o 
   5   0   2      205.31      273.20     60.98 o 
   6   0   2      965.52     1098.55    110.65 o 
   7   0   2       52.51      191.14    110.81 o 
  -6   1   2      262.46      331.28    104.78 o 
  -5   1   2     2897.16     3089.26    110.15 o 
  -4   1   2      599.68      638.20     66.82 o 
  -3   1   2    30106.77    25965.68    677.73 o 
  -2   1   2     3001.52     2542.41    109.36 o 
  -1   1   2    36166.57    34365.39   2162.25 o 
   0   1   2     5236.26     5479.73    188.91 o 
   1   1   2    34338.23    32611.57    364.42 o 
   2   1   2     3809.81     3687.75    163.98 o 
   3   1   2    30234.37    27874.64    769.95 o 
   4   1   2      891.79      893.21     80.89 o 
   5   1   2     2826.36     2870.95    115.24 o 
   6   1   2      214.95      226.98    112.52 o 
   7   1   2      320.82      705.41    156.57 o 
  -7   2   2       18.70      -49.11    130.89 o 
  -6   2   2     1157.85     1281.08    139.01 o 
  -5   2   2      473.27      501.76     87.14 o 
  -4   2   2     9640.87    10372.28    439.16 o 
  -3   2   2     3539.43     3293.33    133.05 o 
  -2   2   2    33681.67    31590.95    764.10 o 
  -1   2   2    14140.48    14144.92    381.33 o 
   1   2   2    13407.93    13441.64    368.54 o 
  -7   3   2      217.08      483.95    159.22 o 
  -6   3   2      231.88      224.32    115.91 o 
  -5   3   2     3941.89     4402.05    136.72 o 
  -4   3   2     2171.31     2171.70    100.90 o 
  -3   3   2    14974.40    13987.79    584.30 o 
  -2   3   2     2523.16     2572.03    111.85 o 
  -1   3   2    26229.88    28642.26    611.96 o 
   0   3   2     1354.52     1196.86     32.83 o 
   1   3   2    26627.22    28248.44    603.21 o 
  -7   4   2       82.86       66.29    154.36 o 
  -6   4   2     1245.37     1406.83    150.39 o 
  -5   4   2      736.16      877.14     96.84 o 
  -4   4   2     7764.42     8958.19    389.47 o 
  -3   4   2     5475.22     5492.43    196.72 o 
  -2   4   2    47164.78    45884.62   1003.36 o 
  -1   4   2     3114.96     2987.94    153.09 o 
   0   4   2    39613.08    47933.69    807.06 o 
   1   4   2     2838.46     2681.67    103.53 o 
  -7   5   2      325.13      367.35    162.14 o 
  -6   5   2      443.23      336.17    126.82 o 
  -5   5   2     3379.49     4034.40    134.21 o 
  -4   5   2      401.68      470.77     77.70 o 
  -3   5   2    17678.42    19974.38    615.06 o 
  -2   5   2     2429.56     2727.39    121.94 o 
  -1   5   2    74610.12    80030.49   1298.42 o 
   0   5   2    10267.99    11165.67    455.64 o 
   1   5   2    76091.70    82836.48   1301.19 o 
  -6   6   2      835.73     1108.56    149.62 o 
  -5   6   2      439.01      454.78     89.07 o 
  -4   6   2     5136.45     5539.97    171.96 o 
  -3   6   2     1941.37     1839.51     88.03 o 
  -2   6   2    32881.97    33273.43    840.91 o 
  -1   6   2     7895.15     8693.64    301.30 o 
   0   6   2    66297.16    73403.85   1260.29 o 
   1   6   2     8415.95     9440.76    314.83 o 
  -6   7   2      443.30      599.97    137.95 o 
  -5   7   2     2312.40     2566.78    163.64 o 
  -4   7   2     1405.04     1335.67     98.12 o 
  -3   7   2    11865.08    12104.46    452.04 o 
  -2   7   2     6701.33     7009.44    240.74 o 
  -1   7   2    25528.02    27522.29    766.20 o 
   0   7   2     2239.98     2296.35     69.94 o 
   1   7   2    25320.04    25470.47    698.32 o 
  -6   8   2      641.38      592.79    148.86 o 
  -5   8   2      494.75      485.29    129.73 o 
  -4   8   2     5204.88     5293.19    159.50 o 
  -3   8   2     5165.11     5070.08    153.53 o 
  -2   8   2    10868.38    12002.97    466.21 o 
  -1   8   2     1660.67     1728.82     77.60 o 
   0   8   2    21469.66    22339.07    666.19 o 
   1   8   2     1249.39     1380.26     64.23 o 
  -6   9   2      311.07      114.46    135.76 o 
  -5   9   2     1740.66     1880.59    163.06 o 
  -4   9   2     1382.32     1342.76     98.59 o 
  -3   9   2    13424.15    15229.87    407.91 o 
  -2   9   2     2758.96     2937.10    100.97 o 
  -1   9   2    15426.06    16738.10    546.37 o 
   0   9   2     1345.94     1497.59     71.98 o 
   1   9   2    15586.83    15023.77    492.45 o 
   2   9   2     2497.74     2236.91     88.32 o 
  -6  10   2      573.33      619.86    168.46 o 
  -5  10   2      756.50      854.79    147.19 o 
  -4  10   2     3390.52     3645.71    119.87 o 
  -3  10   2      721.53      754.65     85.22 o 
  -2  10   2    12074.52    13278.93    400.96 o 
  -1  10   2     1947.15     2024.52     86.33 o 
   0  10   2    18170.43    18631.33    534.62 o 
   1  10   2     1506.61     1631.10     78.28 o 
   2  10   2    11351.64    11213.60    359.51 o 
  -4  11   2      737.90      737.64    130.97 o 
  -3  11   2     4723.90     5035.37    138.02 o 
  -2  11   2     2365.80     2659.18    105.98 o 
  -1  11   2     9989.25    10071.52    349.67 o 
   0  11   2     2531.79     2603.94     94.86 o 
   1  11   2    11783.55    11551.18    362.34 o 
   2  11   2     2612.81     2452.20     98.97 o 
  -5  12   2      630.39      873.56    168.23 o 
  -4  12   2     1382.93     1782.41    152.59 o 
  -3  12   2      815.30      788.07     80.38 o 
  -2  12   2     3947.06     4462.94    123.85 o 
  -1  12   2     1844.51     1795.33     89.68 o 
   0  12   2     8026.92     8065.08    285.86 o 
   1  12   2     1836.76     1845.73     87.01 o 
   2  12   2     4106.14     4293.84    127.51 o 
  -5  13   2      831.88     1114.79    180.11 o 
  -4  13   2      783.71      926.46    152.76 o 
  -3  13   2     2413.87     2849.49    156.37 o 
  -2  13   2     1609.42     1642.45     92.80 o 
  -1  13   2     4284.10     4416.24    132.38 o 
   0  13   2     1041.60     1023.19     79.19 o 
   1  13   2     4565.31     4291.54    126.83 o 
   2  13   2     1566.29     1399.87     82.62 o 
  -4  14   2     1478.50     1622.78    179.23 o 
  -3  14   2      705.58      543.21    128.06 o 
  -2  14   2     3628.67     3822.94    170.85 o 
  -1  14   2      477.37      375.40     66.08 o 
   0  14   2     3199.75     3316.46    103.36 o 
   1  14   2      576.56      601.76     67.53 o 
   2  14   2     3393.48     3038.96    147.76 o 
  -4  15   2      650.38      685.49    162.17 o 
  -3  15   2     1460.09     1593.25    159.86 o 
  -2  15   2      572.72      513.87    128.04 o 
  -1  15   2     2424.93     2164.85    146.67 o 
   0  15   2      305.18      295.00     98.25 o 
   1  15   2     2208.74     2076.24    136.22 o 
   2  15   2      543.23      147.89    107.95 o 
  -3  16   2      505.74      718.09    140.86 o 
  -2  16   2     1265.66     1535.37    153.30 o 
  -1  16   2      329.52      218.77    110.11 o 
   0  16   2     1687.35     1670.16    137.61 o 
   1  16   2      309.33      329.11    105.03 o 
   2  16   2     1258.83      941.56    126.41 o 
  -2  17   2      396.51      345.83    141.33 o 
  -1  17   2      900.40      916.11    135.33 o 
   0  17   2      377.60      338.32    116.89 o 
   1  17   2      944.41      597.53    128.56 o 
   2  17   2      382.48      295.00    119.31 o 
  -1  18   2      210.02        4.36    118.08 o 
   0  18   2      548.82      258.98    124.65 o 
   1   0   3      191.92      229.98      9.55 o 
   2   0   3     1788.86     1849.08     77.00 o 
   3   0   3     6479.52     5682.82    216.26 o 
   4   0   3     1520.63     1407.95     66.41 o 
   5   0   3      584.90      565.00     62.94 o 
   6   0   3      786.17      230.72     96.84 o 
   7   0   3      449.96      318.49    117.86 o 
  -7   1   3      192.86      354.49    122.68 o 
  -6   1   3     1180.21      754.62    109.46 o 
  -5   1   3      512.49      349.29     69.71 o 
  -4   1   3     4047.75     3685.06    130.54 o 
  -3   1   3     2640.06     2475.58     82.11 o 
  -2   1   3     9173.31     8492.84    355.69 o 
  -1   1   3     3103.83     2913.44     91.83 o 
   0   1   3      317.36      443.45     22.43 o 
   1   1   3     3328.35     3168.13    352.08 o 
   2   1   3    10234.90    10255.28    408.20 o 
   3   1   3     2746.99     2731.34    116.38 o 
   4   1   3     3417.20     3395.94    121.94 o 
   5   1   3      562.44      418.54     78.19 o 
   6   1   3     1192.14     1206.77    130.05 o 
   7   1   3      229.22      272.47    134.78 o 
  -7   2   3      405.85      304.21    134.07 o 
  -6   2   3      156.43      -52.02     98.72 o 
  -5   2   3     1437.78     1357.21     92.79 o 
  -4   2   3     1259.53      984.43     77.78 o 
  -3   2   3     1381.86     1389.42     63.76 o 
  -2   2   3     3799.60     3523.06    149.74 o 
  -1   2   3     2321.01     2373.81    100.95 o 
   0   2   3    14825.04    15358.71    317.37 o 
   1   2   3     3155.41     3066.82    114.93 o 
  -7   3   3      319.49      -60.26    145.44 o 
  -6   3   3      735.22      351.75    122.49 o 
  -5   3   3      298.43      230.39     80.59 o 
  -4   3   3     2900.41     2851.45    109.72 o 
  -3   3   3     1406.14     1584.28     70.79 o 
  -2   3   3     4214.15     4255.96    136.85 o 
  -1   3   3     2849.64     2984.85    119.75 o 
   0   3   3      430.83      528.24     23.26 o 
   1   3   3     2991.48     3332.03    111.99 o 
  -7   4   3      341.84      462.70    153.91 o 
  -6   4   3      346.38      490.06    126.33 o 
  -5   4   3     1260.61     1237.51     99.07 o 
  -4   4   3     1188.98     1060.60     86.00 o 
  -3   4   3      547.43      658.81     62.71 o 
  -2   4   3     1152.18     1211.95     56.49 o 
  -1   4   3     2634.85     2987.57    111.51 o 
   0   4   3      127.42      166.51     22.02 o 
   1   4   3     2216.32     2258.82     74.18 o 
  -7   5   3       68.44       70.89    140.57 o 
  -6   5   3      657.94      652.60    131.44 o 
  -5   5   3     1269.81     1258.32    101.97 o 
  -4   5   3     2425.60     2421.07    106.49 o 
  -3   5   3      579.28      556.88     67.07 o 
  -2   5   3     5649.36     6235.06    275.43 o 
  -1   5   3     2279.06     2510.40     89.21 o 
   0   5   3      266.61      370.39     30.74 o 
   1   5   3     3662.60     4334.40    148.93 o 
  -6   6   3      206.90       23.23    127.04 o 
  -5   6   3     1326.01     1541.26    101.01 o 
  -4   6   3     2578.29     2748.47    111.35 o 
  -3   6   3     2470.26     2546.63    100.22 o 
  -2   6   3     1986.52     2306.21     86.63 o 
  -1   6   3      954.92     1085.96     54.29 o 
   0   6   3     8337.06     7837.37    301.59 o 
   1   6   3     1422.34     1528.79     55.54 o 
  -6   7   3      493.19      378.29    130.94 o 
  -5   7   3      506.38      580.66    127.07 o 
  -4   7   3      901.14      647.04     85.24 o 
  -3   7   3     2371.39     2330.22     97.77 o 
  -2   7   3     2925.45     3212.92    116.84 o 
  -1   7   3     4341.10     4517.78    171.48 o 
   0   7   3     2617.59     2834.24    102.78 o 
   1   7   3     5049.80     5071.67    186.30 o 
  -6   8   3      360.45      451.09    136.97 o 
  -5   8   3      521.49      651.34    136.75 o 
  -4   8   3      379.46      278.09     82.29 o 
  -3   8   3     1445.29     1646.08     93.29 o 
  -2   8   3     4052.40     4652.33    167.06 o 
  -1   8   3     2441.65     2497.10     83.51 o 
   0   8   3    13125.49    13307.73    543.19 o 
   1   8   3     2965.63     2959.80     94.75 o 
  -6   9   3      406.23      184.65    139.40 o 
  -5   9   3      242.36      338.29    139.38 o 
  -4   9   3      709.47      711.76     87.88 o 
  -3   9   3     1648.78     1686.75     95.73 o 
  -2   9   3     2038.38     2304.57     93.85 o 
  -1   9   3     3090.83     3390.47    105.66 o 
   0   9   3     2447.06     2532.26     83.74 o 
   1   9   3     2249.17     2187.54     82.74 o 
   2   9   3     2091.74     1971.24     86.10 o 
  -6  10   3       98.26      252.60    142.75 o 
  -5  10   3      354.88      169.40    137.94 o 
  -4  10   3     1072.35     1108.15     90.81 o 
  -3  10   3     2055.19     1981.56    101.33 o 
  -2  10   3     3281.34     3269.46    109.26 o 
  -1  10   3     1690.05     1829.49     82.90 o 
   0  10   3     5163.64     5501.97    174.54 o 
   1  10   3     1678.17     1854.91     79.75 o 
   2  10   3     3038.13     2869.56     99.28 o 
  -5  11   3      194.00      495.08    153.41 o 
  -4  11   3      764.44     1227.89    139.93 o 
  -3  11   3     1807.23     1775.40     98.39 o 
  -2  11   3     1136.69     1283.98     87.68 o 
  -1  11   3     2691.03     2699.07     98.51 o 
   0  11   3     1464.06     1386.34     81.18 o 
   1  11   3     1940.61     1732.24     88.49 o 
   2  11   3     1126.91      935.91     77.27 o 
  -5  12   3      304.31      263.77    153.66 o 
  -3  12   3      375.45      372.71     73.33 o 
  -2  12   3     3345.46     3258.52    113.10 o 
  -1  12   3     1518.36     1487.74     86.26 o 
   0  12   3     3471.47     3995.34    114.60 o 
   1  12   3     1536.32     1492.37     83.35 o 
   2  12   3     3183.47     2950.57    101.43 o 
  -5  13   3      265.46      429.76    165.03 o 
  -4  13   3      239.48      298.61    141.32 o 
  -3  13   3      878.42      693.17    122.99 o 
  -2  13   3     1508.81     1675.25     92.06 o 
  -1  13   3     2474.98     2484.85    100.39 o 
   0  13   3      503.23      439.08     67.77 o 
   1  13   3     2708.09     2500.91     96.78 o 
   2  13   3     1698.65     1493.32     84.08 o 
  -4  14   3      446.60      448.22    151.50 o 
  -3  14   3      349.74      388.66    122.45 o 
  -2  14   3     1806.15     1971.89    141.51 o 
  -1  14   3     1416.32     1339.33     78.73 o 
   0  14   3     2670.23     2704.97     96.76 o 
   1  14   3     1451.65     1285.84     78.49 o 
   2  14   3     1766.56     1633.09    121.63 o 
  -4  15   3      122.56      303.66    154.37 o 
  -3  15   3      574.10      626.41    138.45 o 
  -2  15   3     1263.08     1651.69    142.40 o 
  -1  15   3     1507.93     1220.40    124.75 o 
   0  15   3      410.66      513.57    110.85 o 
   1  15   3     1630.60     1395.69    123.07 o 
   2  15   3     1280.35     1164.19    128.36 o 
  -3  16   3      355.39      317.99    133.34 o 
  -2  16   3     1041.24     1028.81    146.97 o 
  -1  16   3      622.17      651.86    114.49 o 
   0  16   3     1288.88     1252.58    127.87 o 
   1  16   3      615.51      348.56    115.70 o 
   2  16   3     1033.68      949.63    129.30 o 
  -2  17   3      249.43      432.66    145.19 o 
  -1  17   3     1237.08     1127.03    140.45 o 
   0  17   3      479.58      514.30    127.06 o 
   1  17   3     1066.91      875.79    132.93 o 
   2  17   3      245.03      248.03    115.91 o 
  -1  18   3      347.69      507.71    126.08 o 
   0  18   3     1173.19     1178.27    144.80 o 
   1  18   3      353.89      178.35    122.21 o 
   0   0   4    15793.91    16590.36    225.05 o 
   1   0   4    51903.80    46680.17    769.61 o 
   2   0   4    41389.02    35288.82    634.24 o 
   3   0   4    10597.48     9477.83    377.38 o 
   4   0   4     4503.11     4170.31    140.83 o 
   5   0   4      830.69      946.25     69.49 o 
   6   0   4      848.07      913.71    108.22 o 
   7   0   4      202.78      269.32    114.94 o 
  -7   1   4      128.90       62.67    129.45 o 
  -6   1   4      619.54      644.85    100.94 o 
  -5   1   4     2429.01     2601.84     94.33 o 
  -4   1   4     5282.91     5406.53    170.89 o 
  -3   1   4    12750.92    11285.78    427.86 o 
  -2   1   4    15462.19    12917.25    416.98 o 
  -1   1   4    29554.38    27138.29    421.67 o 
   0   1   4    37568.91    43371.04    313.60 o 
   1   1   4    28727.31    27311.71    320.50 o 
   2   1   4    17482.87    17055.94    500.28 o 
   3   1   4    11298.32    10605.13    451.79 o 
   4   1   4     5007.67     4855.78    176.92 o 
   5   1   4     2322.88     2454.15    101.11 o 
   6   1   4      622.88      828.34    119.09 o 
   7   1   4      130.05      202.52    128.96 o 
  -7   2   4       91.63       62.18    125.57 o 
  -6   2   4     1121.05     1006.91    124.96 o 
  -5   2   4     2869.47     2908.57    106.50 o 
  -4   2   4     3775.95     3673.39    131.95 o 
  -3   2   4    14840.20    13551.29    498.43 o 
  -2   2   4    25674.08    21335.12    587.25 o 
  -1   2   4    33589.24    31792.09    557.22 o 
   0   2   4    49258.95    56310.15    628.18 o 
   1   2   4    38643.17    37968.30    592.04 o 
  -7   3   4      164.62       59.77    140.10 o 
  -6   3   4      401.17      326.96    113.02 o 
  -5   3   4     2227.67     2434.66    108.13 o 
  -4   3   4     6266.82     5946.98    198.09 o 
  -3   3   4     7538.74     7367.49    256.53 o 
  -2   3   4    14468.08    14511.52    544.27 o 
  -1   3   4    27217.64    29447.39    603.44 o 
   0   3   4    24696.13    25139.81    487.82 o 
   1   3   4    28796.83    30140.40    606.77 o 
  -7   4   4      125.38      178.32    137.92 o 
  -6   4   4      625.78      659.85    137.97 o 
  -5   4   4      873.37     1102.92     91.04 o 
  -4   4   4     4142.00     4171.87    138.29 o 
  -3   4   4    12132.03    11117.15    498.76 o 
  -2   4   4    28208.31    27314.51    743.94 o 
  -1   4   4    20469.62    21723.68    585.95 o 
   0   4   4     7612.98     9075.03    359.49 o 
   1   4   4    18487.42    17771.62    527.20 o 
  -7   5   4      205.37      467.49    153.41 o 
  -6   5   4      619.38      758.36    138.21 o 
  -5   5   4     1602.26     1958.92    106.37 o 
  -4   5   4     2241.93     2378.86    106.71 o 
  -3   5   4     9102.58     9934.83    432.06 o 
  -2   5   4    16953.11    18010.94    624.81 o 
  -1   5   4    25373.46    27244.47    728.63 o 
   0   5   4    25704.89    26992.68    671.16 o 
   1   5   4    25809.31    27058.01    711.16 o 
  -5   6   4     1480.07     1646.85    101.51 o 
  -4   6   4     3629.05     3677.37    131.38 o 
  -3   6   4     6731.88     6536.69    231.98 o 
  -2   6   4    10842.90     9847.21    342.42 o 
  -1   6   4    22562.02    24338.45    697.60 o 
   0   6   4    21587.31    23685.34    697.87 o 
   1   6   4    23625.59    24812.10    709.64 o 
  -6   7   4      626.78      645.56    142.09 o 
  -5   7   4     1837.53     2020.00    152.18 o 
  -4   7   4     2493.49     2642.43    109.63 o 
  -3   7   4     6614.14     6739.00    224.53 o 
  -2   7   4    12406.42    13032.85    518.80 o 
  -1   7   4    12969.15    13816.35    531.83 o 
   0   7   4    17914.87    19104.66    633.18 o 
   1   7   4    12106.75    12363.53    486.77 o 
  -6   8   4      753.94      881.64    149.36 o 
  -5   8   4      857.94      788.80    142.36 o 
  -4   8   4     1965.56     2162.36    108.35 o 
  -3   8   4     6352.75     6420.41    201.47 o 
  -2   8   4    11312.85    12467.47    451.19 o 
  -1   8   4     9738.48     9954.54    455.85 o 
   0   8   4     9608.25    10947.86    466.33 o 
   1   8   4    11481.02    11890.39    489.62 o 
  -6   9   4      350.61      488.60    144.23 o 
  -5   9   4     1392.54     1642.68    158.89 o 
  -4   9   4     3007.44     3362.70    120.09 o 
  -3   9   4     5978.68     6219.28    183.79 o 
  -2   9   4     6552.87     6921.78    226.22 o 
  -1   9   4     8729.79     8851.04    396.49 o 
   0   9   4     8961.16     9421.19    450.61 o 
   1   9   4    10013.01     9994.75    418.19 o 
   2   9   4     6023.90     5857.85    187.59 o 
  -6  10   4      439.29      219.99    143.51 o 
  -5  10   4     1271.74     1155.93    158.14 o 
  -4  10   4     1897.73     2205.05    102.51 o 
  -3  10   4     2968.77     2900.48    110.64 o 
  -2  10   4     5827.39     6421.01    192.08 o 
  -1  10   4     6942.27     7173.86    215.34 o 
   0  10   4    10743.70    10900.98    390.55 o 
   1  10   4     6954.01     6864.23    203.40 o 
   2  10   4     6366.46     6451.49    190.00 o 
  -5  11   4      893.27      813.71    162.94 o 
  -4  11   4     1826.19     1711.19    148.78 o 
  -3  11   4     4083.57     4050.96    122.15 o 
  -2  11   4     3877.32     4102.47    128.00 o 
  -1  11   4     4649.86     4844.75    141.75 o 
   0  11   4     7119.94     7326.38    204.32 o 
   1  11   4     5820.89     5527.27    166.76 o 
   2  11   4     4455.25     4056.23    114.22 o 
  -5  12   4      719.93     1007.24    167.27 o 
  -4  12   4     1079.55     1058.67    145.29 o 
  -3  12   4     2068.79     1955.98     94.04 o 
  -2  12   4     5267.65     6160.87    227.09 o 
  -1  12   4     4521.46     4735.29    135.12 o 
   0  12   4     3364.93     3332.86    105.84 o 
   1  12   4     4274.69     4067.20    125.85 o 
   2  12   4     5138.57     5000.99    199.59 o 
  -5  13   4      632.23      829.50    171.61 o 
  -4  13   4      969.77      908.92    154.96 o 
  -3  13   4     1994.24     2228.08    145.40 o 
  -2  13   4     3368.22     3422.99    110.90 o 
  -1  13   4     2688.32     2749.45    101.14 o 
   0  13   4     2416.71     2373.48     94.81 o 
   1  13   4     2333.04     2165.42     91.41 o 
   2  13   4     3493.05     3039.68    103.14 o 
  -4  14   4     1143.74     1405.41    171.68 o 
  -3  14   4     1491.33     1572.77    147.03 o 
  -2  14   4     1559.78     1806.98    139.78 o 
  -1  14   4     2087.10     2169.78    130.40 o 
   0  14   4     3331.93     3167.09    102.88 o 
   1  14   4     1768.94     1729.38    118.25 o 
   2  14   4     1526.41     1302.81    118.46 o 
  -4  15   4      810.73      845.58    167.03 o 
  -3  15   4      869.38      616.87    135.82 o 
  -2  15   4     1049.53     1024.01    142.38 o 
  -1  15   4     1633.20     1506.16    133.25 o 
   0  15   4     1242.47      948.65    118.91 o 
   1  15   4     1386.51     1057.75    123.05 o 
   2  15   4     1041.88      807.53    120.83 o 
  -3  16   4      676.05      832.44    143.54 o 
  -2  16   4     1091.06     1046.53    145.53 o 
  -1  16   4      827.36      879.77    124.44 o 
   0  16   4     1474.19     1549.24    132.25 o 
   1  16   4      925.74      920.03    120.33 o 
   2  16   4     1065.06      877.98    122.04 o 
  -2  17   4      546.57      529.09    145.46 o 
  -1  17   4      600.45      456.74    123.69 o 
   0  17   4      822.49      696.25    125.89 o 
   1  17   4      622.22      426.01    115.46 o 
   2  17   4      600.97      502.48    127.07 o 
  -1  18   4      515.07      409.99    132.87 o 
   1  18   4      436.64      321.15    124.64 o 
   1   0   5     4210.60     4051.54    298.92 o 
   2   0   5     1875.28     1953.56     84.54 o 
   3   0   5       37.39       16.69     34.60 o 
   4   0   5     3186.28     2731.97     96.65 o 
   5   0   5      269.35      186.58     60.50 o 
   6   0   5     1589.42     1095.73    107.80 o 
   7   0   5      177.90      -25.65    110.10 o 
  -7   1   5      441.32      268.64    116.65 o 
  -6   1   5      610.48      497.43     96.34 o 
  -5   1   5     3246.60     3010.62     99.99 o 
  -4   1   5      454.02      503.01     55.92 o 
  -3   1   5     6350.10     5865.81    201.99 o 
  -2   1   5     4785.30     4354.44    165.21 o 
  -1   1   5    17102.22    16292.94    251.24 o 
   0   1   5      118.53      160.26     39.58 o 
   1   1   5    14958.00    13942.11    345.61 o 
   2   1   5     4148.62     3915.89    149.86 o 
   3   1   5     6831.40     6622.32    237.58 o 
   4   1   5      457.82      406.43     61.48 o 
   5   1   5     2806.75     2474.19     98.98 o 
   6   1   5      585.52      482.17    108.68 o 
   7   1   5      454.56      287.03    131.17 o 
  -7   2   5       90.47       74.04    116.14 o 
  -6   2   5      751.57      497.73    110.39 o 
  -5   2   5      221.89      248.76     69.69 o 
  -4   2   5     2369.50     1963.59     81.76 o 
  -3   2   5     2465.36     2486.19     95.91 o 
  -2   2   5     4625.72     4795.05    190.97 o 
  -1   2   5    15214.37    15215.54    375.31 o 
   0   2   5     4159.96     4281.43    177.17 o 
   1   2   5    16580.57    16118.48    377.27 o 
  -7   3   5      508.06      439.28    132.63 o 
  -6   3   5      269.15       93.41    111.80 o 
  -5   3   5     1718.32     1588.95     93.78 o 
  -4   3   5     1749.23     1994.60     88.72 o 
  -3   3   5     3701.28     3085.36    118.69 o 
  -2   3   5     2649.99     2700.48     82.92 o 
  -1   3   5     3617.89     4046.68    149.49 o 
   0   3   5     2110.76     2268.08     89.64 o 
   1   3   5     4055.57     4583.68    166.04 o 
  -7   4   5      154.91     -134.77    134.77 o 
  -6   4   5      896.71      729.24    119.36 o 
  -5   4   5      539.34      406.90     83.75 o 
  -4   4   5     2245.40     1994.85     93.86 o 
  -3   4   5     1120.68     1138.35     68.33 o 
  -2   4   5     2919.50     3243.70    142.01 o 
  -1   4   5     1056.42     1130.88     41.23 o 
   0   4   5     3253.05     3143.37    117.36 o 
   1   4   5     1077.17     1055.75     39.29 o 
  -7   5   5      287.74      254.81    144.95 o 
  -6   5   5      257.81      120.99    120.27 o 
  -5   5   5     1709.79     1715.82    102.74 o 
  -4   5   5      661.12      558.78     77.23 o 
  -3   5   5     2783.73     2857.59     99.06 o 
  -2   5   5     2779.85     2610.97    103.53 o 
  -1   5   5     7949.99     8667.61    278.65 o 
   0   5   5      239.44      256.34     30.26 o 
   1   5   5     8291.15     8928.03    305.63 o 
  -6   6   5      595.91      499.35    130.22 o 
  -5   6   5      212.86      231.58     82.76 o 
  -4   6   5     3169.36     3349.60    116.02 o 
  -3   6   5     1094.78     1255.39     79.22 o 
  -2   6   5     1590.49     1933.72     70.81 o 
  -1   6   5     2931.23     3126.63    102.37 o 
   0   6   5    20577.58    21299.82    644.73 o 
   1   6   5     4106.26     3981.61    129.63 o 
  -6   7   5      114.63     -124.85    124.85 o 
  -5   7   5     1405.43     1210.18    147.52 o 
  -4   7   5      427.89      301.34     78.18 o 
  -3   7   5     3246.72     3305.07    112.44 o 
  -2   7   5     2653.61     2537.53    104.65 o 
  -1   7   5      667.39      566.23     50.37 o 
   0   7   5      217.46      351.17     43.81 o 
   1   7   5     1116.15     1062.47     55.74 o 
  -6   8   5      592.34      668.77    144.74 o 
  -5   8   5      286.75      438.25    138.66 o 
  -4   8   5     1096.59     1098.08     92.52 o 
  -3   8   5     1667.10     1668.75     91.62 o 
  -2   8   5     3592.76     3984.50    116.16 o 
  -1   8   5     4633.99     4689.53    150.96 o 
   0   8   5     1486.98     1357.27     63.28 o 
   1   8   5     4873.95     4711.53    124.46 o 
  -6   9   5      188.75      112.27    140.83 o 
  -5   9   5      382.65      658.51    137.70 o 
  -4   9   5      648.98      643.45     86.18 o 
  -3   9   5     1447.59     1604.73     91.83 o 
  -2   9   5      957.08     1030.57     74.36 o 
  -1   9   5      430.05      439.84     59.55 o 
   0   9   5     5409.37     5852.81    196.61 o 
   1   9   5      539.10      560.46     56.89 o 
   2   9   5     1192.18     1101.84     72.92 o 
  -6  10   5      283.88      438.00    144.71 o 
  -5  10   5      184.10      302.95    138.17 o 
  -4  10   5      778.29      764.56    128.31 o 
  -3  10   5     1804.00     1841.21     96.70 o 
  -2  10   5     2312.35     2507.57     98.23 o 
  -1  10   5     3594.29     3723.49    122.44 o 
   0  10   5     3707.98     3987.82    122.96 o 
   1  10   5     4459.80     4420.47    138.37 o 
   2  10   5     2240.40     2115.47     88.28 o 
  -5  11   5      457.70      844.17    154.89 o 
  -4  11   5      539.94      456.74    127.80 o 
  -3  11   5      921.94     1058.64     85.96 o 
  -2  11   5     1001.57     1345.55     87.43 o 
  -1  11   5     2046.90     1956.68     89.95 o 
   0  11   5     2799.06     2840.24     98.04 o 
   1  11   5     1692.00     1710.18     82.16 o 
   2  11   5      680.09      602.59     70.94 o 
  -5  12   5      123.05      117.11    150.01 o 
  -4  12   5      609.80      626.92    137.49 o 
  -3  12   5     1045.12     1033.05    122.05 o 
  -2  12   5     2387.43     2569.80    104.02 o 
  -1  12   5     2750.18     2703.48     99.46 o 
   0  12   5     2304.91     2394.67     91.91 o 
   1  12   5     2056.79     2141.86     91.15 o 
   2  12   5     2177.61     2271.35     93.58 o 
  -5  13   5      193.09      148.57    160.43 o 
  -4  13   5      166.69      249.47    140.83 o 
  -3  13   5      612.28      598.13    121.03 o 
  -2  13   5     1566.19     1434.50     91.58 o 
  -1  13   5      796.19      683.98     77.48 o 
   0  13   5     1678.89     1670.06     87.48 o 
   1  13   5     1011.07      892.61     75.31 o 
   2  13   5     1634.06     1462.45     83.35 o 
  -4  14   5      327.80      332.99    159.23 o 
  -3  14   5      509.29      514.08    128.28 o 
  -2  14   5      623.83      711.67    118.61 o 
  -1  14   5     2322.18     2143.30    127.03 o 
   0  14   5     1026.66     1150.00     77.25 o 
   1  14   5     2404.20     2340.56    129.71 o 
   2  14   5      649.22      676.58    105.06 o 
  -4  15   5      293.86      412.83    163.58 o 
  -3  15   5      407.12      489.59    137.46 o 
  -2  15   5     1346.40     1542.56    147.01 o 
  -1  15   5      859.70      775.47    112.82 o 
   0  15   5     1254.36     1313.88    124.97 o 
   1  15   5      832.19      596.30    106.77 o 
   2  15   5     1377.67     1121.16    124.98 o 
  -3  16   5      586.38      366.45    139.90 o 
  -2  16   5      743.34      784.81    142.34 o 
  -1  16   5     1172.34      974.69    128.10 o 
   0  16   5      946.69     1100.19    125.42 o 
   1  16   5      979.30      953.00    120.34 o 
   2  16   5      722.31      669.08    123.21 o 
  -2  17   5      626.29      582.61    144.26 o 
  -1  17   5      654.58      595.22    125.38 o 
   0  17   5     1028.66     1196.10    140.19 o 
   1  17   5      593.97      790.03    125.62 o 
   2  17   5      593.84      365.00    123.20 o 
  -1  18   5      683.31      816.94    135.31 o 
   0  18   5      561.86      481.89    129.49 o 
   1  18   5      778.65      864.68    133.62 o 
   0   0   6     2410.55     2586.11    112.35 o 
   1   0   6    88155.02    86181.01    588.86 o 
   2   0   6    27751.61    26136.70    556.71 o 
   3   0   6    21269.88    18179.23    489.36 o 
   4   0   6      114.45       67.75     48.39 o 
   5   0   6     3592.54     3617.80    109.98 o 
   6   0   6      352.77      229.66     93.90 o 
   7   0   6      375.98      374.86    117.37 o 
  -7   1   6       40.52       64.36    104.28 o 
  -6   1   6      545.84      683.78    101.42 o 
  -5   1   6      805.75      805.79     69.97 o 
  -4   1   6    11164.14    10444.87    337.20 o 
  -3   1   6     2000.91     1713.64     66.97 o 
  -2   1   6    32836.25    29665.31    627.80 o 
  -1   1   6     5979.84     5525.33    363.59 o 
   0   1   6    87027.47   102540.49   2845.06 o 
   1   1   6     5771.46     5677.32    425.82 o 
   2   1   6    31860.08    29524.73    648.05 o 
   3   1   6     2407.29     2270.94     97.61 o 
   4   1   6    11543.34    10746.25    351.81 o 
   5   1   6     1010.82     1043.27     78.46 o 
   6   1   6      620.88      692.05    114.01 o 
   7   1   6       51.91      156.05    125.57 o 
  -7   2   6      136.57     -115.17    115.17 o 
  -5   2   6     2529.14     2673.29     97.49 o 
  -4   2   6     2211.97     2233.16     82.47 o 
  -3   2   6    20424.94    18307.14    542.66 o 
  -2   2   6     9998.90     8604.09    383.87 o 
  -1   2   6    59266.11    61640.67    774.67 o 
   0   2   6    10632.84    10378.37    280.58 o 
   1   2   6    54889.43    55535.39    719.99 o 
  -7   3   6      117.29      162.35    127.75 o 
  -6   3   6      743.63      761.35    119.11 o 
  -5   3   6     1319.03     1563.88     91.08 o 
  -4   3   6     7583.15     7449.35    306.70 o 
  -3   3   6     2488.16     2553.59     96.63 o 
  -2   3   6    38554.88    37380.51    797.74 o 
  -1   3   6    16794.94    17867.88    454.82 o 
   0   3   6    74871.20    81335.45    919.21 o 
   1   3   6    15098.49    15515.50    432.16 o 
  -7   4   6      179.13      465.79    143.73 o 
  -6   4   6      203.18      176.88    106.95 o 
  -5   4   6     3815.22     3910.37    122.61 o 
  -4   4   6     2351.69     2311.59     96.30 o 
  -3   4   6    15622.27    14011.97    516.93 o 
  -2   4   6     7185.10     7413.15    272.35 o 
  -1   4   6    57706.54    61271.57    982.75 o 
   0   4   6    14691.25    16072.23    458.34 o 
   1   4   6    56437.96    58428.85    931.84 o 
  -7   5   6       71.04      388.09    140.09 o 
  -6   5   6     1001.99      968.76    138.26 o 
  -5   5   6      598.46      783.82     84.72 o 
  -4   5   6     6593.28     7321.40    330.60 o 
  -3   5   6     1805.36     1906.50     81.96 o 
  -2   5   6    35540.82    38025.09    825.59 o 
  -1   5   6     4303.18     4446.16    171.74 o 
   0   5   6    48108.89    50697.39    920.54 o 
   1   5   6     3197.01     3263.19    112.71 o 
  -6   6   6      254.61      196.01    121.72 o 
  -5   6   6     2193.38     2248.80    104.96 o 
  -4   6   6     2866.91     2765.19    110.40 o 
  -3   6   6    13051.49    12889.64    469.85 o 
  -2   6   6     3129.87     2899.42    117.14 o 
  -1   6   6    31420.19    33200.16    801.20 o 
   0   6   6     2062.95     2290.05     74.55 o 
   1   6   6    30762.74    31610.46    763.51 o 
  -6   7   6      644.97      551.89    147.17 o 
  -5   7   6     1023.31     1187.99    140.20 o 
  -4   7   6     5665.53     6516.84    178.57 o 
  -3   7   6     3391.99     3497.16    109.05 o 
  -2   7   6    17226.55    17394.56    549.59 o 
  -1   7   6     3783.87     3606.82    146.48 o 
   0   7   6    33841.19    33293.09    796.81 o 
   1   7   6     3982.86     3951.09    150.42 o 
  -6   8   6      411.39      322.60    140.37 o 
  -5   8   6     1513.87     1735.67    149.71 o 
  -4   8   6      953.07     1094.30     89.60 o 
  -3   8   6     9188.02     8927.07    345.97 o 
  -2   8   6     5175.40     5413.48    190.16 o 
  -1   8   6    21211.12    21970.30    594.31 o 
   0   8   6     3683.73     3711.82    118.44 o 
   1   8   6    25410.77    24035.54    660.09 o 
  -6   9   6      356.44      309.28    141.57 o 
  -5   9   6      717.94      878.74    141.37 o 
  -4   9   6     5181.27     5688.41    213.66 o 
  -3   9   6     1496.87     1636.54     92.56 o 
  -2   9   6    11057.42    11128.90    419.40 o 
  -1   9   6     3228.00     3342.18    116.35 o 
   0   9   6    19460.23    20967.05    569.99 o 
   1   9   6     3748.43     3813.93    134.66 o 
   2   9   6    11290.83    10235.43    365.11 o 
  -6  10   6      365.44      470.45    149.07 o 
  -5  10   6      937.81      996.31    153.26 o 
  -4  10   6      970.70     1003.43    128.33 o 
  -3  10   6     6104.00     6638.91    166.46 o 
  -2  10   6     1619.45     1824.92     88.70 o 
  -1  10   6    12165.10    12751.22    426.05 o 
   0  10   6     3470.82     3524.79    112.47 o 
   1  10   6    12679.99    12792.89    391.94 o 
   2  10   6     1616.66     1481.75     81.19 o 
  -5  11   6      564.63      744.52    152.24 o 
  -4  11   6     2435.24     2485.64    160.25 o 
  -3  11   6     1643.74     1605.97     92.32 o 
  -2  11   6     4638.51     5011.27    149.72 o 
  -1  11   6     1844.51     1812.97     87.02 o 
   0  11   6    10549.36    11388.76    369.72 o 
   1  11   6     1719.99     1604.05     82.65 o 
   2  11   6     4639.55     4533.67    141.70 o 
  -5  12   6      946.76     1284.86    173.83 o 
  -4  12   6      877.27      782.98    150.83 o 
  -3  12   6     2331.52     2413.38    144.73 o 
  -2  12   6     2094.00     2099.04     98.42 o 
  -1  12   6     6697.79     7087.67    253.51 o 
   0  12   6      509.23      542.21     66.81 o 
   1  12   6     6243.07     6594.04    236.85 o 
   2  12   6     2600.94     2477.64     94.10 o 
  -5  13   6      563.99      691.01    165.07 o 
  -4  13   6     1288.14     1442.66    167.83 o 
  -3  13   6      691.75      572.03    119.10 o 
  -2  13   6     3060.44     3398.22    108.20 o 
  -1  13   6     1149.19     1017.45     77.02 o 
   0  13   6     3815.17     3781.63    110.23 o 
   1  13   6      791.96      682.03     70.94 o 
   2  13   6     3313.58     3254.36    100.94 o 
  -4  14   6      734.71      681.91    160.49 o 
  -3  14   6     1901.47     2025.65    154.35 o 
  -2  14   6      373.45      527.83    119.80 o 
  -1  14   6     3574.61     3664.12    152.41 o 
   0  14   6     1246.15     1183.64     77.02 o 
   1  14   6     3169.09     3094.41    139.50 o 
   2  14   6      330.14      280.97     95.35 o 
  -4  15   6      682.38      648.47    168.96 o 
  -3  15   6      494.98      643.31    142.55 o 
  -2  15   6     1595.98     1803.28    147.77 o 
  -1  15   6      692.37      553.87    111.11 o 
   0  15   6     2015.60     1876.46    140.07 o 
   1  15   6      598.64      373.01    104.08 o 
   2  15   6     1586.78     1286.31    130.08 o 
  -3  16   6      788.91      920.62    149.60 o 
  -2  16   6      445.38      342.21    131.17 o 
  -1  16   6     1329.01     1152.09    130.06 o 
   0  16   6      499.68      529.32    110.61 o 
   1  16   6     1423.30     1508.71    128.61 o 
   2  16   6      483.75      508.98    112.54 o 
  -2  17   6      556.72      216.86    142.07 o 
  -1  17   6      211.37      167.69    113.24 o 
   0  17   6      842.02      837.39    131.46 o 
   1  17   6      232.26      206.41    115.18 o 
   2  17   6      592.66      176.69    120.54 o 
  -1  18   6      548.82      559.82    139.41 o 
   0  18   6      167.10      231.56    119.53 o 
   1  18   6      511.84      761.66    129.97 o 
   1   0   7     1778.90     1765.48     48.65 o 
   2   0   7     1904.21     2070.29     70.68 o 
   3   0   7      173.96      187.79     37.99 o 
   4   0   7     2484.65     2148.75     74.73 o 
   5   0   7       58.62       62.42     58.31 o 
   6   0   7      990.21      800.98     99.52 o 
   7   0   7        6.50      -28.79    110.32 o 
  -7   1   7      689.18      331.62    118.37 o 
  -6   1   7       38.57       34.11     84.68 o 
  -5   1   7     4025.66     3579.12    109.53 o 
  -4   1   7      131.34      172.04     53.23 o 
  -3   1   7     7419.98     6845.20    334.31 o 
  -2   1   7     1941.72     1740.01     80.15 o 
  -1   1   7     3888.89     4236.37    285.63 o 
   0   1   7      417.61      411.43     41.08 o 
   1   1   7     3979.96     4363.99    119.69 o 
   2   1   7     1713.50     1633.61     47.10 o 
   3   1   7     6382.17     6066.01    241.75 o 
   4   1   7      166.08      212.70     57.59 o 
   5   1   7     3995.22     3557.64    109.29 o 
   6   1   7       51.80      -17.42     99.44 o 
   7   1   7      612.95      435.68    125.62 o 
  -7   2   7        4.32      125.32    119.52 o 
  -6   2   7     2051.14     1591.47    123.11 o 
  -5   2   7      184.46      211.49     66.30 o 
  -4   2   7     3117.34     2611.49     84.49 o 
  -3   2   7      456.45      355.40     43.58 o 
  -2   2   7     8893.60     9050.88    384.60 o 
  -1   2   7     2169.65     2134.68     87.86 o 
   0   2   7     6447.17     5940.20    230.15 o 
   1   2   7     1603.48     1516.59     57.83 o 
  -7   3   7      453.16      439.26    133.35 o 
  -6   3   7      128.37      132.11     97.27 o 
  -5   3   7     3700.87     3499.83    109.25 o 
  -4   3   7      368.39      568.78     64.87 o 
  -3   3   7     6631.00     6292.18    218.76 o 
  -2   3   7      393.11      516.18     38.25 o 
  -1   3   7     3029.70     3640.71    136.24 o 
   0   3   7    19797.96    20101.89    451.87 o 
   1   3   7     3348.62     3678.63    140.25 o 
  -7   4   7       11.11      -45.73    130.89 o 
  -6   4   7      937.74      479.88    113.07 o 
  -5   4   7       79.04      111.06     74.76 o 
  -4   4   7     3973.32     3617.97    120.28 o 
  -3   4   7     1553.87     1661.66     70.79 o 
  -2   4   7     3563.59     3605.81    131.92 o 
  -1   4   7     7422.68     7851.29    245.27 o 
   0   4   7      311.99      363.90     26.39 o 
   1   4   7     8914.94     9220.38    381.61 o 
  -6   5   7       40.04       48.39    107.18 o 
  -5   5   7     1918.68     1807.48     98.88 o 
  -4   5   7      165.21      181.24     71.38 o 
  -3   5   7     5632.48     5346.84    194.44 o 
  -2   5   7     2580.36     2453.61     71.66 o 
  -1   5   7      548.25      571.32     38.99 o 
   0   5   7     2091.41     2300.01     92.57 o 
   1   5   7      768.06      731.95     40.46 o 
  -6   6   7     1261.97     1138.47    145.31 o 
  -5   6   7       30.55       35.81     71.62 o 
  -4   6   7     2174.43     2436.59    103.05 o 
  -3   6   7      475.39      450.02     62.70 o 
  -2   6   7     1917.98     2142.17     90.98 o 
  -1   6   7     2608.40     2763.78     69.74 o 
   0   6   7     8689.48     8785.25    446.13 o 
   1   6   7     2092.48     2251.32     64.58 o 
  -6   7   7       16.27      -60.48    117.58 o 
  -5   7   7     1288.44     1128.19    137.57 o 
  -4   7   7      297.98      222.89     77.68 o 
  -3   7   7     1518.75     1647.52     85.31 o 
  -2   7   7     1017.05     1039.54     62.99 o 
  -1   7   7     1041.18     1079.51     55.25 o 
   0   7   7      220.15      355.77     43.56 o 
   1   7   7      919.96      773.32     50.39 o 
  -6   8   7      485.88      380.71    130.45 o 
  -4   8   7     1631.49     2068.34    101.28 o 
  -3   8   7     1318.30     1180.38     84.07 o 
  -2   8   7     1475.97     1674.55     78.77 o 
  -1   8   7     4920.70     4833.11    161.96 o 
   0   8   7      220.87      232.33     44.53 o 
   1   8   7     5410.47     5001.02    176.20 o 
  -6   9   7       26.87      294.44    138.39 o 
  -5   9   7      890.76      874.26    145.27 o 
  -4   9   7     1103.68     1102.15     93.00 o 
  -3   9   7      820.19      931.99     82.33 o 
  -2   9   7     1395.39     1443.01     81.66 o 
  -1   9   7      789.49      795.54     61.75 o 
   0   9   7     4743.72     4758.14    177.19 o 
   1   9   7     1232.30     1277.19     66.88 o 
   2   9   7     1749.16     1662.49     79.27 o 
  -6  10   7      436.13      351.16    147.14 o 
  -5  10   7       62.18     -134.04    134.04 o 
  -4  10   7      567.13      721.33    117.64 o 
  -3  10   7     2048.20     1830.70     98.42 o 
  -2  10   7     2041.06     2334.88     94.56 o 
  -1  10   7     3717.30     3884.37    114.19 o 
   0  10   7      249.49      289.92     56.63 o 
   1  10   7     3628.58     3421.68    100.33 o 
   2  10   7     1744.70     1777.63     82.65 o 
  -5  11   7      560.59      300.37    158.29 o 
  -4  11   7      347.08      388.66    120.28 o 
  -3  11   7      352.70      377.30     72.60 o 
  -2  11   7      981.07     1062.16     84.28 o 
  -1  11   7     1010.79     1011.88     74.60 o 
   0  11   7     3468.92     3344.83    102.48 o 
   1  11   7      906.15      935.49     69.26 o 
   2  11   7      619.90      648.55     70.20 o 
  -5  12   7       81.29     -160.17    160.17 o 
  -4  12   7      710.17      872.19    141.13 o 
  -3  12   7     1238.76     1287.04    121.83 o 
  -1  12   7     3446.67     3501.95    107.78 o 
   0  12   7      882.52     1043.18     74.82 o 
   1  12   7     2980.29     3085.92    100.21 o 
   2  12   7      101.53       76.70     61.46 o 
  -5  13   7      105.14       45.00    154.85 o 
  -4  13   7      473.30      635.80    146.43 o 
  -3  13   7      319.92      435.12    114.47 o 
  -2  13   7     1431.28     1571.18     87.93 o 
  -1  13   7       18.98       40.16     58.31 o 
   0  13   7     3617.26     3509.96    108.75 o 
   1  13   7       78.43       -3.63     57.10 o 
   2  13   7     1392.09     1193.24     78.24 o 
  -4  14   7      140.60      113.48    142.52 o 
  -3  14   7     1032.39      968.78    137.77 o 
  -2  14   7      112.16       66.05    107.67 o 
  -1  14   7     2345.67     2366.59    136.00 o 
   0  14   7      215.27      303.69     62.92 o 
   1  14   7     2566.79     2644.92    137.97 o 
   2  14   7      214.40      285.29     96.31 o 
  -3  15   7      158.52        6.78    125.10 o 
  -2  15   7      972.71      812.57    133.89 o 
  -1  15   7      107.02       37.50     97.03 o 
   0  15   7     2139.64     2175.97    142.51 o 
   1  15   7      108.16      157.76     94.36 o 
   2  15   7     1016.74      947.47    123.73 o 
  -3  16   7      421.69      520.32    139.64 o 
  -2  16   7      116.67       75.25    126.30 o 
  -1  16   7     1547.78     1396.70    134.20 o 
   0  16   7      297.12       94.38    105.03 o 
   1  16   7     1422.52     1456.87    132.00 o 
   2  16   7       94.23      226.95    105.49 o 
  -2  17   7      911.61      651.00    157.61 o 
  -1  17   7      109.91       69.20    112.51 o 
   0  17   7     1569.93     1250.84    141.94 o 
   1  17   7      116.18      182.68    110.57 o 
   2  17   7      852.18      779.04    134.60 o 
  -1  18   7      918.26      666.73    134.12 o 
   0  18   7       46.14     -115.17    115.17 o 
   1  18   7      975.83      933.81    137.76 o 
   0   0   8     7335.89     7205.82    219.58 o 
   1   0   8   100141.27    99226.90    936.69 o 
   2   0   8       30.20       72.10     24.68 o 
   3   0   8    25014.08    22189.21    539.01 o 
   4   0   8       35.69       31.45     45.97 o 
   5   0   8     6717.93     6777.53    211.34 o 
   6   0   8        6.66       22.98     82.98 o 
   7   0   8      196.90      258.91    118.32 o 
  -7   1   8        6.07     -104.03    104.03 o 
  -6   1   8     1039.65     1319.92    113.08 o 
  -5   1   8       35.55      107.18     58.55 o 
  -4   1   8    12172.72    12040.65    346.82 o 
  -3   1   8      434.29      349.09     42.37 o 
  -2   1   8    44604.41    40899.67    735.38 o 
  -1   1   8     4780.74     4481.63    149.07 o 
   0   1   8    62988.77    65984.20    785.67 o 
   1   1   8     4790.83     4168.07    216.97 o 
   2   1   8    46949.39    44177.96    802.20 o 
   3   1   8      584.27      551.84     48.67 o 
   4   1   8    12223.22    11209.30    341.69 o 
   5   1   8       64.95       30.73     59.04 o 
   6   1   8      907.24      959.51    115.01 o 
   7   1   8        8.10       63.63    116.37 o 
  -7   2   8      385.22      485.46    134.80 o 
  -5   2   8     2157.12     2193.01     90.43 o 
  -4   2   8      251.06      248.54     54.21 o 
  -3   2   8    21184.92    18319.32    510.87 o 
  -2   2   8     3532.11     3316.73    126.15 o 
  -1   2   8    85511.35    89141.27    987.58 o 
   0   2   8    13505.14    12579.19    318.94 o 
   1   2   8    93603.68    98242.40   1017.77 o 
  -6   3   8      957.32     1179.63    120.09 o 
  -5   3   8       76.92      255.02     68.47 o 
  -4   3   8     6219.90     6129.86    272.10 o 
  -3   3   8      288.41      258.49     44.05 o 
  -2   3   8    44977.05    46403.65    848.52 o 
  -1   3   8      915.09      886.65     33.22 o 
   0   3   8    62743.63    67786.64    850.39 o 
   1   3   8      987.73      941.84     33.46 o 
  -7   4   8      101.96      152.67    129.20 o 
  -6   4   8       88.65      106.94    102.83 o 
  -5   4   8     4733.03     4927.95    198.27 o 
  -4   4   8     1414.93     1451.89     80.93 o 
  -3   4   8    20014.74    18339.51    546.08 o 
  -2   4   8      967.77      899.26     47.98 o 
  -1   4   8    61093.14    63900.74   1004.61 o 
   0   4   8     5355.65     5846.98    201.31 o 
   1   4   8    57383.30    56988.17    926.58 o 
  -6   5   8     1013.32     1151.82    137.53 o 
  -5   5   8      703.32      686.56     81.34 o 
  -4   5   8    10148.74    10887.96    323.71 o 
  -3   5   8       53.99       62.67     48.39 o 
  -2   5   8    28053.11    28119.77    675.38 o 
  -1   5   8     2201.28     2047.02     75.06 o 
   0   5   8    53677.32    55224.72    954.17 o 
   1   5   8     1949.49     1790.41     77.21 o 
  -6   6   8      195.44      183.42    113.49 o 
  -5   6   8     2628.53     3095.43    105.48 o 
  -4   6   8      709.62      582.52     77.96 o 
  -3   6   8    13777.23    12442.11    417.97 o 
  -2   6   8      677.38      660.15     53.28 o 
  -1   6   8    28799.76    29988.32    727.63 o 
   0   6   8      771.42      783.96     42.64 o 
   1   6   8    25568.62    25372.40    666.18 o 
  -6   7   8      569.67      793.90    140.63 o 
  -5   7   8      292.00      296.93    120.51 o 
  -4   7   8     5722.51     6219.96    166.89 o 
  -3   7   8      317.08      294.06     64.38 o 
  -2   7   8    17154.99    16635.93    510.66 o 
  -1   7   8      513.46      471.65     46.24 o 
   0   7   8    27863.26    27652.10    686.59 o 
   1   7   8      719.15      682.01     49.17 o 
  -6   8   8      222.51      101.15    127.28 o 
  -5   8   8     2006.46     2020.15    156.31 o 
  -3   8   8     8242.84     9384.52    323.86 o 
  -2   8   8      285.30      398.36     57.60 o 
  -1   8   8    25385.88    25283.32    638.26 o 
   0   8   8      732.09      899.46     55.94 o 
   1   8   8    25137.54    24567.42    608.07 o 
   2   8   8      214.84      194.57     51.30 o 
  -5   9   8      541.18      635.12    135.54 o 
  -4   9   8     4456.46     4733.98    190.68 o 
  -3   9   8     1080.20      971.22     80.17 o 
  -2   9   8    13964.80    14269.38    410.08 o 
  -1   9   8      355.66      280.28     53.49 o 
   0   9   8    27300.86    28917.87    656.06 o 
   1   9   8      387.44      391.15     51.56 o 
   2   9   8    13716.97    13380.00    385.16 o 
  -6  10   8      289.03      290.87    143.74 o 
  -5  10   8      930.10      891.95    152.77 o 
  -4  10   8      606.01      520.19    120.55 o 
  -3  10   8     8503.01     8756.62    269.51 o 
  -2  10   8     1148.15     1182.07     80.90 o 
  -1  10   8    14442.44    14664.02    407.59 o 
   0  10   8       15.70       28.31     53.23 o 
   1  10   8    16128.99    16462.71    453.66 o 
   2  10   8     1101.65     1073.26     72.66 o 
  -5  11   8      636.84      815.00    161.21 o 
  -4  11   8     2402.60     2716.80    163.15 o 
  -3  11   8      649.67      496.26     78.19 o 
  -2  11   8     7403.46     7863.52    260.51 o 
  -1  11   8     1038.53     1053.81     73.39 o 
   0  11   8     8483.29     9120.09    306.36 o 
   1  11   8      979.00      993.92     71.44 o 
   2  11   8     7930.29     7230.44    248.70 o 
  -5  12   8      984.72      847.88    189.33 o 
  -4  12   8      895.34      879.83    143.33 o 
  -3  12   8     3038.99     2926.15    149.91 o 
  -2  12   8       75.15        0.00     65.57 o 
  -1  12   8     6167.97     6670.71    232.43 o 
   0  12   8       10.42       34.60     57.82 o 
   1  12   8     6154.58     6049.76    224.40 o 
   2  12   8      124.68      128.97     59.28 o 
  -5  13   8      468.13      466.85    168.93 o 
  -4  13   8     1538.02     1589.72    167.13 o 
  -3  13   8      340.41      260.64    112.29 o 
  -2  13   8     3009.85     3315.76    105.03 o 
  -1  13   8      425.99      374.18     67.28 o 
   0  13   8     5861.80     5934.32    199.71 o 
   1  13   8      415.16      383.86     64.38 o 
   2  13   8     2867.77     2765.49     93.38 o 
  -4  14   8      493.64      398.13    148.85 o 
  -3  14   8     2227.64     2503.61    168.44 o 
  -2  14   8      349.48      504.10    110.36 o 
  -1  14   8     4261.90     4043.05    157.11 o 
   0  14   8        7.63       68.23     84.44 o 
   1  14   8     4036.29     4105.14    153.19 o 
   2  14   8      272.81      382.10     92.68 o 
  -4  15   8      657.49      765.85    165.81 o 
  -3  15   8      558.01      617.44    134.57 o 
  -2  15   8     2116.13     2151.77    160.67 o 
  -1  15   8       99.00      -33.63     91.70 o 
   0  15   8     2686.25     2796.46    147.18 o 
   1  15   8       85.61      102.35     91.46 o 
   2  15   8     2137.09     1969.56    139.83 o 
  -3  16   8      743.77      843.85    154.68 o 
  -2  16   8      157.92      347.95    126.79 o 
  -1  16   8     1582.45     1572.35    137.35 o 
   0  16   8        1.61       80.08     99.68 o 
   1  16   8     1522.77     1096.07    130.07 o 
   2  16   8      155.96      299.55    113.00 o 
  -2  17   8      632.16      691.05    147.41 o 
  -1  17   8       29.73      -82.50    106.94 o 
   0  17   8      797.18      780.23    129.76 o 
   1  17   8       44.79      -68.95    105.73 o 
   2  17   8      584.79      620.35    126.83 o 
  -1  18   8      441.07      613.99    128.03 o 
   0  18   8        1.73      157.50    117.58 o 
   1  18   8      517.62      380.22    124.40 o 
   1   0   9    27151.21    26602.82    347.28 o 
   2   0   9     1973.51     1956.13     74.80 o 
   3   0   9     1448.78     1218.24     54.31 o 
   4   0   9     2539.18     2136.62     75.22 o 
   5   0   9      144.42      183.17     61.22 o 
   6   0   9      638.72      484.61     99.97 o 
   7   0   9       40.32      -72.34    106.21 o 
  -7   1   9      525.27      451.39    120.05 o 
  -6   1   9      145.03      294.96     90.49 o 
  -5   1   9     2573.74     2330.17     89.49 o 
  -4   1   9      135.94      182.93     50.57 o 
  -3   1   9     2984.26     2702.67    108.12 o 
  -2   1   9     1818.69     1685.28     51.47 o 
  -1   1   9     1085.78     1146.56     34.28 o 
   0   1   9      190.50      196.08     64.64 o 
   1   1   9      542.98      605.66     82.50 o 
   2   1   9     2254.98     2440.57     93.78 o 
   3   1   9     2823.75     2703.27    104.21 o 
   4   1   9      176.58       37.99     52.75 o 
   5   1   9     2162.70     1948.90     84.85 o 
   6   1   9      170.26      194.79     94.13 o 
   7   1   9      550.55      538.53    126.83 o 
  -7   2   9       42.14        4.60    115.89 o 
  -6   2   9     1689.55     1431.33    120.65 o 
  -5   2   9       86.32       72.34     62.18 o 
  -4   2   9     2337.85     2207.60     84.41 o 
  -3   2   9     1453.64     1306.19     57.94 o 
  -2   2   9     2732.21     2967.00    124.49 o 
  -1   2   9     2285.89     2251.84     78.58 o 
   0   2   9      196.62      189.30     16.95 o 
   1   2   9     2497.36     2629.29     92.50 o 
  -7   3   9      376.92      291.37    123.91 o 
  -6   3   9       56.69      -60.49     96.30 o 
  -5   3   9     3040.29     2893.20    100.69 o 
  -4   3   9     1401.30     1300.22     73.18 o 
  -3   3   9     5751.86     5568.27    196.26 o 
  -2   3   9     2475.64     2349.98     75.32 o 
  -1   3   9     1983.12     2540.31     80.19 o 
   0   3   9    19987.43    19544.91    457.12 o 
   1   3   9     1969.91     2326.16     70.71 o 
  -7   4   9       29.04      221.13    133.55 o 
  -6   4   9     1006.17      651.33    117.43 o 
  -5   4   9      208.81      240.05     70.90 o 
  -4   4   9     3275.47     3365.44    124.30 o 
  -3   4   9     1318.48     1218.77     65.43 o 
  -2   4   9     4020.19     4688.59    173.62 o 
  -1   4   9     7547.77     8045.70    397.78 o 
   0   4   9     1715.95     1735.86     42.50 o 
   1   4   9     8263.63     9141.90    390.46 o 
  -6   5   9       40.92       94.12    109.12 o 
  -5   5   9      752.78      640.35     79.17 o 
  -4   5   9      326.21      297.68     69.70 o 
  -3   5   9     3228.44     3158.67    129.71 o 
  -2   5   9     3602.58     3595.31    134.51 o 
  -1   5   9       16.59       61.94     27.82 o 
   0   5   9     4899.55     5185.38    170.70 o 
   1   5   9      156.36      169.89     30.01 o 
  -6   6   9      831.12      876.62    130.00 o 
  -5   6   9       72.33      107.43    104.04 o 
  -4   6   9     1043.60     1225.48     86.22 o 
  -3   6   9     1026.67      867.18     70.25 o 
  -2   6   9     1293.32     1482.34     63.50 o 
  -1   6   9      925.30      954.88     49.67 o 
   0   6   9       11.81       17.42     28.79 o 
   1   6   9      825.24      884.72     48.69 o 
  -6   7   9       66.04       68.71    120.97 o 
  -5   7   9      722.64      707.37    123.22 o 
  -4   7   9      918.94      819.92     82.33 o 
  -3   7   9     2553.24     2697.49     97.78 o 
  -2   7   9     1799.46     1682.44     72.51 o 
  -1   7   9      386.72      336.96     45.51 o 
   0   7   9      927.79     1076.67     54.27 o 
   1   7   9      274.16      281.24     42.84 o 
  -6   8   9      382.57      182.96    133.59 o 
  -5   8   9      353.30       21.30    121.49 o 
  -4   8   9     2753.56     2991.68    109.64 o 
  -3   8   9     1585.30     1367.29     84.82 o 
  -2   8   9      987.17     1172.84     70.97 o 
  -1   8   9     4771.26     4555.19    155.81 o 
   0   8   9     1394.77     1409.05     62.54 o 
   1   8   9     4678.70     4826.05    145.08 o 
   2   8   9     1197.72     1307.60     68.32 o 
  -6   9   9      105.49      334.87    133.32 o 
  -5   9   9     1216.97     1402.91    147.97 o 
  -4   9   9      414.91      444.60     79.14 o 
  -3   9   9     1167.37     1087.32     81.14 o 
  -2   9   9     2389.52     2438.16     95.33 o 
  -1   9   9      594.19      570.89     59.32 o 
   0   9   9     5945.72     6091.48    199.12 o 
   1   9   9      771.72      736.41     60.30 o 
   2   9   9     2316.26     2280.54     87.81 o 
  -6  10   9      386.67      166.98    146.41 o 
  -5  10   9       33.96      115.41    131.13 o 
  -4  10   9      462.28      648.16    116.66 o 
  -3  10   9     1907.88     1785.33     95.98 o 
  -2  10   9      750.85      866.57     75.30 o 
  -1  10   9     5124.14     5221.73    157.91 o 
   0  10   9      992.16      981.19     67.33 o 
   1  10   9     3943.32     3894.25    120.04 o 
   2  10   9      631.87      751.71     67.30 o 
  -5  11   9      362.65      441.17    143.99 o 
  -4  11   9      267.75      158.50    121.72 o 
  -3  11   9      261.33      348.47     72.84 o 
  -2  11   9     1837.52     2018.70     94.77 o 
  -1  11   9      952.66     1092.21     74.83 o 
   0  11   9     3422.60     3201.93    100.28 o 
   1  11   9      834.02      865.91     69.25 o 
   2  11   9     1564.83     1411.92     82.63 o 
  -5  12   9      179.66      226.97    151.96 o 
  -4  12   9      212.30      255.29    136.72 o 
  -3  12   9     1219.64      960.77    128.60 o 
  -2  12   9      340.05      399.80     72.60 o 
  -1  12   9     3392.77     3618.36    107.53 o 
   0  12   9        3.82       81.77     56.86 o 
   1  12   9     3724.83     3629.71    104.89 o 
   2  12   9      458.90      387.99     64.87 o 
  -5  13   9       98.59      -98.72    153.88 o 
  -4  13   9      738.78      787.22    151.30 o 
  -3  13   9      328.87      284.11    112.77 o 
  -2  13   9     1657.58     1868.03    132.29 o 
  -1  13   9      223.38      149.55     60.74 o 
   0  13   9     3096.69     2857.17    100.69 o 
   1  13   9      308.66      231.60     60.02 o 
   2  13   9     1611.65     1485.16    115.57 o 
  -4  14   9      126.06       93.64    140.34 o 
  -3  14   9     1380.46     1301.10    142.41 o 
  -2  14   9      241.37      270.30    110.10 o 
  -1  14   9     2279.66     2436.71    133.08 o 
   0  14   9       22.52      -47.66     85.16 o 
   1  14   9     2440.40     2329.15    132.62 o 
   2  14   9      333.70      364.94     93.66 o 
  -4  15   9      367.51      287.01    161.90 o 
  -3  15   9       77.73      113.96    123.39 o 
  -2  15   9      976.48      996.58    134.62 o 
  -1  15   9      125.03      355.44    102.11 o 
   0  15   9     2566.56     2428.36    154.92 o 
   2  15   9      989.89      859.06    120.82 o 
  -3  16   9      401.29      232.81    137.22 o 
  -2  16   9       28.78      -26.13    126.05 o 
  -1  16   9     1650.43     1527.37    137.11 o 
   0  16   9        3.55       74.27     98.71 o 
   1  16   9     1790.50     1506.94    134.22 o 
   2  16   9       42.15      212.43    104.76 o 
  -2  17   9      960.66     1236.68    159.06 o 
  -1  17   9       35.06     -114.44    114.44 o 
   0  17   9     1505.60     1131.36    147.51 o 
   1  17   9       27.25       85.41    106.45 o 
   2  17   9      934.76      852.68    132.19 o 
   0  18   9      102.67      -23.95    116.86 o 
   0   0  10     6771.36     6898.76    242.29 o 
   1   0  10    55231.42    54402.46    517.22 o 
   2   0  10     5332.51     4464.61    158.31 o 
   3   0  10    18128.27    16524.45    456.57 o 
   4   0  10      143.00      230.84     49.60 o 
   5   0  10     4662.87     5052.82    183.70 o 
   6   0  10      211.31      187.78     92.92 o 
   7   0  10      171.62      171.55    114.21 o 
  -7   1  10       19.49     -109.11    109.11 o 
  -6   1  10     1209.29     1102.14    112.85 o 
  -5   1  10      330.07      229.43     63.41 o 
  -4   1  10     7375.29     7135.18    274.90 o 
  -3   1  10     1592.30     1449.25     66.44 o 
  -2   1  10    32685.12    30481.96    635.73 o 
  -1   1  10     6683.53     6269.66    488.76 o 
   0   1  10     5063.11     4268.50    111.91 o 
   1   1  10     5045.01     4318.64    173.27 o 
   2   1  10    33008.09    29653.21    656.04 o 
   3   1  10     1751.42     1618.61     64.03 o 
   4   1  10     8483.44     8217.20    295.99 o 
   5   1  10      266.15      343.88     62.44 o 
   6   1  10     1167.27     1519.35    127.14 o 
   7   1  10       25.91       19.36    112.74 o 
  -7   2  10      281.15      364.43    120.27 o 
  -6   2  10       22.51       -4.35     85.65 o 
  -5   2  10     2640.66     2814.32     94.83 o 
  -4   2  10      734.90      698.79     60.78 o 
  -3   2  10    16003.27    15322.92    446.13 o 
  -2   2  10     2798.44     2360.75     89.71 o 
  -1   2  10    58546.67    57891.41    814.51 o 
   0   2  10     1389.88     1419.54     59.49 o 
   1   2  10    64387.86    65453.46    845.68 o 
  -7   3  10       17.92     -114.20    114.20 o 
  -6   3  10     1203.56     1277.21    123.75 o 
  -5   3  10      183.94      203.02     66.30 o 
  -4   3  10     4370.01     4198.72    140.50 o 
  -3   3  10     1490.52     1391.70     61.57 o 
  -2   3  10    25819.94    25508.61    609.76 o 
  -1   3  10     6321.04     6571.83    322.36 o 
   0   3  10    47555.45    46094.49    720.48 o 
   1   3  10     5780.77     5911.70    198.84 o 
  -6   4  10      175.59      216.32    103.81 o 
  -5   4  10     2325.68     2502.28     98.43 o 
  -4   4  10      934.87      899.20     72.65 o 
  -3   4  10    17557.63    15838.54    482.22 o 
  -2   4  10     4525.14     4496.58    154.47 o 
  -1   4  10    50586.21    50133.54    905.51 o 
   0   4  10      954.28      853.56     34.91 o 
   1   4  10    48674.30    49543.11    861.36 o 
  -6   5  10      817.57     1038.33    134.12 o 
  -5   5  10      914.15      871.19     78.94 o 
  -4   5  10     8196.32     8526.59    286.42 o 
  -3   5  10     2088.12     2092.49     83.44 o 
  -2   5  10    19035.94    19090.03    551.13 o 
  -1   5  10     7855.98     7560.28    265.30 o 
   0   5  10    38721.20    39417.16    804.27 o 
   1   5  10     8846.34     8241.86    373.31 o 
  -6   6  10      258.82      236.18    120.51 o 
  -5   6  10     2516.12     2798.28    151.30 o 
  -4   6  10     1014.58     1028.78     80.89 o 
  -3   6  10    13450.57    12332.03    426.75 o 
  -2   6  10     2828.81     2794.67     92.29 o 
  -1   6  10    19918.90    20293.71    575.97 o 
   0   6  10     3303.40     3505.96    125.52 o 
   1   6  10    18744.70    18164.42    553.32 o 
  -6   7  10      441.41      593.91    129.96 o 
  -5   7  10      381.50      351.65    118.10 o 
  -4   7  10     5274.47     5695.72    228.57 o 
  -3   7  10     1116.00     1011.08     75.33 o 
  -2   7  10    12783.26    12153.63    415.19 o 
  -1   7  10     2376.50     2454.19     84.72 o 
   0   7  10    23572.97    22871.75    601.07 o 
   1   7  10     2698.37     2483.48     87.19 o 
  -6   8  10      182.96      206.16    128.24 o 
  -5   8  10     1727.85     1957.14    151.18 o 
  -4   8  10      451.43      361.60     76.00 o 
  -3   8  10     4353.71     4372.93    129.54 o 
  -2   8  10     2901.70     3001.27    108.51 o 
  -1   8  10    24274.52    24945.17    583.88 o 
   0   8  10     1008.41     1181.52     59.11 o 
   1   8  10    21923.45    20859.64    532.47 o 
   2   8  10     2494.34     2418.94     87.35 o 
  -6   9  10      757.03      884.77    159.77 o 
  -5   9  10      707.49      699.11    145.00 o 
  -4   9  10     2225.85     2476.75    102.78 o 
  -3   9  10     2050.74     2026.94     92.61 o 
  -2   9  10    14075.95    15243.65    407.79 o 
  -1   9  10     2975.34     3029.79     90.32 o 
   0   9  10    19168.41    19677.85    516.89 o 
   1   9  10     3039.21     2954.50     95.18 o 
   2   9  10    13863.12    13277.85    367.66 o 
  -5  10  10     1416.46     1729.09    170.27 o 
  -4  10  10      974.32     1018.68    123.97 o 
  -3  10  10     6385.86     6564.69    233.17 o 
  -2  10  10     1440.73     1549.24     84.80 o 
  -1  10  10    10103.72    10196.89    367.41 o 
   0  10  10     2979.48     3236.07     93.22 o 
   1  10  10    10715.24    10694.13    332.65 o 
   2  10  10     1325.40     1174.27     74.13 o 
  -5  11  10      747.98      542.97    152.99 o 
  -4  11  10     2323.73     2691.12    162.41 o 
  -3  11  10     1080.77      938.90     81.85 o 
  -2  11  10     7655.53     8189.19    256.40 o 
  -1  11  10     1196.84     1131.71     74.85 o 
   0  11  10     3947.29     4103.87    119.04 o 
   1  11  10     1467.30     1350.58     76.32 o 
   2  11  10     7796.41     7409.04    237.18 o 
  -5  12  10      630.97      704.60    163.14 o 
  -4  12  10      670.27      540.77    140.64 o 
  -3  12  10     3503.13     3660.06    157.97 o 
  -2  12  10     1031.86     1135.27     82.82 o 
  -1  12  10     3825.95     3870.84    110.00 o 
   1  12  10     3806.66     3643.98    103.93 o 
   2  12  10      932.63      838.06     70.71 o 
  -4  13  10     1128.67      969.55    156.91 o 
  -3  13  10      915.14      825.38    128.08 o 
  -2  13  10     2826.05     3092.25    151.34 o 
  -1  13  10      646.08      700.09     70.44 o 
   0  13  10     5552.21     5286.39    188.94 o 
   1  13  10      631.84      438.64     65.12 o 
   2  13  10     2789.10     2783.18    134.60 o 
  -4  14  10      450.68      422.80    151.26 o 
  -3  14  10     1558.97     1590.98    148.25 o 
  -2  14  10      462.79      661.71    115.93 o 
  -1  14  10     3745.60     3741.37    154.12 o 
   0  14  10     1010.87      937.84    105.82 o 
   1  14  10     3723.84     3769.21    150.23 o 
   2  14  10      512.00      489.16    100.45 o 
  -4  15  10      753.23     1056.14    174.77 o 
  -3  15  10      699.49      655.51    141.61 o 
  -2  15  10     1696.35     1880.91    150.69 o 
  -1  15  10      351.67      122.70    103.09 o 
   0  15  10     2765.53     2730.14    145.98 o 
   1  15  10      259.42      104.54     97.28 o 
   2  15  10     1739.35     1419.69    131.07 o 
  -3  16  10      797.50      988.16    156.62 o 
  -2  16  10      350.81      591.45    128.74 o 
  -1  16  10     1261.64     1154.92    127.87 o 
   0  16  10      194.96      108.40    106.71 o 
   1  16  10     1130.33      840.50    126.40 o 
  -2  17  10      741.17      546.59    158.55 o 
  -1  17  10      126.79     -116.87    116.87 o 
   0  17  10      628.22      339.11    140.87 o 
   1  17  10      135.94      218.01    111.30 o 
   2  17  10      745.88      550.46    134.35 o 
   0  18  10      177.25       84.69    122.44 o 
   1   0  11     4439.34     4969.94    179.90 o 
   2   0  11     2582.89     2760.97    112.53 o 
   3   0  11      679.26      637.61     46.98 o 
   4   0  11      369.60      425.01     54.94 o 
   5   0  11      499.79      323.38     63.66 o 
   6   0  11      612.24      427.71    100.21 o 
   7   0  11      230.29      -72.11    112.76 o 
  -6   1  11      589.80      398.42    105.29 o 
  -5   1  11      938.26      955.76     71.68 o 
  -4   1  11      431.91      248.83     56.40 o 
  -3   1  11     1589.09     1563.38     57.71 o 
  -2   1  11     2415.28     2129.55     82.61 o 
  -1   1  11     9488.44     9907.05    243.75 o 
   0   1  11      134.73      124.27     39.33 o 
   1   1  11     8118.43     8753.05    222.85 o 
   2   1  11     3137.10     3160.75    107.04 o 
   3   1  11     1955.56     1810.62     68.65 o 
   4   1  11      296.44      249.76     55.91 o 
   5   1  11     1015.77      940.81     72.89 o 
   6   1  11      599.93      363.32    106.26 o 
   7   1  11      348.67      380.42    124.87 o 
  -7   2  11      143.50      115.66    117.35 o 
  -6   2  11      555.41      394.05     97.79 o 
  -5   2  11     1152.70     1057.18     75.56 o 
  -4   2  11     2840.04     2808.83    106.78 o 
  -3   2  11     4558.98     4414.44    142.88 o 
  -2   2  11     2199.70     2501.01     68.72 o 
  -1   2  11      694.49      794.75     31.98 o 
   0   2  11      478.92      614.51     24.95 o 
   1   2  11      920.88      982.04     32.97 o 
  -7   3  11      205.54      306.09    123.41 o 
  -6   3  11      480.55      148.85    104.07 o 
  -5   3  11     1539.32     1406.90     80.44 o 
  -4   3  11     1982.79     1839.22     80.98 o 
  -3   3  11     4151.22     4102.95    139.13 o 
  -2   3  11     1400.87     1315.00     48.98 o 
  -1   3  11     2734.52     2998.70    103.39 o 
   0   3  11     5809.43     5757.67    188.43 o 
   1   3  11     3564.84     3446.63    125.49 o 
  -6   4  11      800.45      627.01    116.20 o 
  -5   4  11      993.07      915.82     78.46 o 
  -4   4  11     1176.14     1234.18     76.55 o 
  -3   4  11     1787.94     1755.05     72.02 o 
  -2   4  11      864.47      957.40     48.21 o 
  -1   4  11     2282.76     2343.97     75.31 o 
   0   4  11     1831.73     1725.70     51.48 o 
   1   4  11     1697.40     1815.56     69.41 o 
  -6   5  11      212.65      254.08    111.07 o 
  -5   5  11      205.92      135.75     67.75 o 
  -4   5  11     1019.25     1014.52     77.50 o 
  -3   5  11     1603.59     1482.53     72.48 o 
  -2   5  11     3626.39     3588.02    143.48 o 
  -1   5  11      295.42      278.61     33.89 o 
   0   5  11     4822.30     4872.56    163.24 o 
   1   5  11      503.52      476.77     37.05 o 
  -6   6  11      207.91      178.58    117.60 o 
  -5   6  11      534.67      441.01    113.04 o 
  -4   6  11      887.95      980.46     81.12 o 
  -3   6  11     1109.94      997.32     70.25 o 
  -2   6  11      391.08      479.53     49.86 o 
  -1   6  11     1953.47     2090.94     82.26 o 
   0   6  11      831.01      879.40     44.33 o 
   1   6  11     1806.56     1904.40     65.26 o 
  -6   7  11      378.06      230.15    121.97 o 
  -5   7  11      312.14      303.95    119.55 o 
  -4   7  11      822.21      782.07     79.18 o 
  -3   7  11     1485.99     1548.71     79.48 o 
  -2   7  11     2795.18     2699.92    100.51 o 
  -1   7  11      688.33      737.88     52.07 o 
   0   7  11     1705.93     1894.66     86.10 o 
   1   7  11      840.26      901.29     51.83 o 
  -6   8  11      324.55      274.18    135.28 o 
  -5   8  11      622.22      494.77    126.36 o 
  -4   8  11     1139.68     1427.70     89.61 o 
  -3   8  11     2452.22     2334.54     94.35 o 
  -2   8  11      449.79      573.20     62.21 o 
  -1   8  11     3497.82     3423.52    114.21 o 
   0   8  11      813.71      902.18     56.67 o 
   1   8  11     3611.45     3398.00    116.90 o 
   2   8  11      432.73      518.00     56.40 o 
  -6   9  11      208.52       75.98    132.60 o 
  -5   9  11      707.69      939.49    140.64 o 
  -4   9  11      842.74      940.14     81.84 o 
  -3   9  11      918.86      972.25     78.94 o 
  -2   9  11     4096.63     4309.32    144.11 o 
  -1   9  11     1040.84      895.29     64.92 o 
   0   9  11     3992.78     4130.49    128.84 o 
   1   9  11     1147.65     1091.87     66.14 o 
   2   9  11     4338.76     4173.35    141.96 o 
  -5  10  11      271.44       40.41    136.72 o 
  -4  10  11      285.16      248.77    120.76 o 
  -3  10  11     1677.04     1639.02     91.11 o 
  -2  10  11      567.33      710.25     72.62 o 
  -1  10  11     4924.35     4956.51    148.61 o 
   0  10  11     2485.67     2665.50     89.52 o 
   1  10  11     4565.45     4424.32    137.37 o 
   2  10  11      523.65      680.20     64.87 o 
  -5  11  11       90.70      322.77    142.03 o 
  -4  11  11      300.92      319.68    125.11 o 
  -3  11  11      675.34      866.65     78.19 o 
  -2  11  11     2880.78     3167.21    105.53 o 
  -1  11  11     1137.55     1166.02     75.81 o 
   0  11  11     1561.84     1481.59     80.21 o 
   1  11  11     1122.13      893.52     70.73 o 
   2  11  11     2636.12     2498.98     94.11 o 
  -5  12  11      307.12      317.73    150.52 o 
  -4  12  11       81.99      167.67    127.27 o 
  -3  12  11     1353.50     1341.14    124.50 o 
  -2  12  11      715.51      738.63     75.53 o 
  -1  12  11     2491.19     2588.78     95.06 o 
   0  12  11      420.41      426.22     64.87 o 
   1  12  11     2806.34     2965.80     96.55 o 
   2  12  11      581.30      700.53     67.29 o 
  -4  13  11      662.05      661.30    146.45 o 
  -3  13  11      474.71      582.08    117.14 o 
  -2  13  11     1540.25     1645.41    132.51 o 
  -1  13  11      673.94      679.28     71.17 o 
   0  13  11     1875.84     1678.27     85.31 o 
   1  13  11      648.61      584.86     66.09 o 
   2  13  11     1441.35     1368.88    113.37 o 
  -4  14  11      196.88       92.43    153.89 o 
  -3  14  11      715.55      804.89    130.96 o 
  -2  14  11      447.21      533.18    116.90 o 
  -1  14  11     2132.29     2070.85    131.12 o 
   0  14  11      673.77      814.59    102.16 o 
   1  14  11     2157.71     1897.83    129.43 o 
   2  14  11      566.68      592.78    106.02 o 
  -3  15  11      210.96      406.52    129.94 o 
  -2  15  11      798.27      573.99    134.36 o 
  -1  15  11      574.45      574.87    109.89 o 
   0  15  11     1913.91     2017.02    136.91 o 
   1  15  11      584.42      692.99    111.34 o 
   2  15  11      794.45      801.55    116.44 o 
  -3  16  11      525.01      550.86    146.43 o 
  -2  16  11      292.25      353.55    126.80 o 
  -1  16  11     1149.13      918.96    127.37 o 
   0  16  11      443.69      454.03    115.69 o 
   1  16  11     1255.14     1149.59    124.96 o 
   2  16  11      272.24      221.66    110.35 o 
  -2  17  11      739.23      549.97    150.08 o 
  -1  17  11      386.45      318.72    120.03 o 
   0  17  11      969.69      888.79    138.00 o 
   1  17  11      319.55      223.84    114.22 o 
   2  17  11      739.12      385.85    128.78 o 
   0   0  12    13446.59    13260.48    360.01 o 
   1   0  12    33795.47    31888.77    426.97 o 
   2   0  12    18163.29    16126.57    477.22 o 
   3   0  12    11156.07    10785.36    366.58 o 
   4   0  12     5246.27     4605.06    143.56 o 
   5   0  12     1775.70     1956.84     83.60 o 
   6   0  12      230.47      283.36     97.52 o 
  -7   1  12       41.21     -109.36    109.36 o 
  -6   1  12      845.66     1122.38    114.27 o 
  -5   1  12     1620.61     1582.20     80.69 o 
  -4   1  12     2669.52     2399.21     92.69 o 
  -3   1  12     9697.21     8965.92    357.52 o 
  -2   1  12    26748.75    24366.15    559.36 o 
  -1   1  12    22038.43    20892.10    354.85 o 
   0   1  12     1971.63     1830.26     69.89 o 
   1   1  12    19828.58    18394.63    339.54 o 
   2   1  12    23658.76    22081.95    565.98 o 
   3   1  12    10247.93     9611.62    379.85 o 
   4   1  12     3833.22     3945.89    123.66 o 
   5   1  12     1246.83     1277.68     76.30 o 
   6   1  12      863.60      966.24    114.52 o 
   7   1  12       52.85      233.48    123.15 o 
  -7   2  12       82.03      125.09    116.86 o 
  -6   2  12      303.28      348.23     96.56 o 
  -5   2  12     2058.89     2189.53     87.75 o 
  -4   2  12     2327.40     2337.13     82.46 o 
  -3   2  12     8103.80     7483.42    333.98 o 
  -2   2  12    19883.82    18455.56    504.18 o 
  -1   2  12    42694.59    42597.70    721.76 o 
   0   2  12    43321.62    44516.76    700.75 o 
   1   2  12    40151.39    39841.82    692.96 o 
  -6   3  12      767.85      825.27    114.02 o 
  -5   3  12      893.84      775.79     74.58 o 
  -4   3  12     4424.81     4548.99    135.39 o 
  -3   3  12     4496.08     4515.77    147.21 o 
  -2   3  12     8933.40     9109.93    385.63 o 
  -1   3  12    35414.88    35816.99    703.85 o 
   0   3  12    46884.84    47797.46    775.59 o 
   1   3  12    35310.63    35214.46    691.86 o 
  -6   4  12      180.75       -5.08    103.32 o 
  -5   4  12     1139.28     1325.95     82.10 o 
  -4   4  12     3194.72     3298.52     96.37 o 
  -3   4  12    13841.22    13561.82    407.17 o 
  -2   4  12    11849.71    11527.45    425.37 o 
  -1   4  12    16222.39    15618.48    508.72 o 
   0   4  12    27897.74    29404.50    654.90 o 
   1   4  12    17930.70    16482.17    492.20 o 
  -6   5  12      494.37      500.27    117.63 o 
  -5   5  12     1276.52     1376.70    120.86 o 
  -4   5  12     5558.46     5667.82    237.93 o 
  -3   5  12     6308.64     6220.04    187.67 o 
  -2   5  12     7298.68     7892.41    354.86 o 
  -1   5  12    12391.91    12504.52    437.21 o 
   0   5  12    19923.71    19976.59    537.14 o 
   1   5  12    11540.78    10785.34    395.97 o 
  -6   6  12      250.21      209.56    119.06 o 
  -5   6  12     1433.19     1718.64    133.23 o 
  -4   6  12     3512.25     3613.53    117.50 o 
  -3   6  12     6089.53     5359.03    169.05 o 
  -2   6  12     8601.34     8564.25    348.86 o 
  -1   6  12    11532.99    11091.02    425.38 o 
   0   6  12     7367.48     7311.97    343.78 o 
   1   6  12    10522.93    10907.46    422.55 o 
  -6   7  12      464.79      354.56    126.82 o 
  -5   7  12     1055.74      948.02    127.86 o 
  -4   7  12     3016.89     3235.38    106.75 o 
  -3   7  12     3727.10     3560.23    108.09 o 
  -2   7  12     8559.84     9156.61    352.51 o 
  -1   7  12    10690.10    10197.76    393.65 o 
   0   7  12    13770.02    13602.67    467.29 o 
   1   7  12    10436.95    10401.17    398.42 o 
  -6   8  12      361.66      246.60    133.10 o 
  -5   8  12     1245.95     1425.48    144.58 o 
  -4   8  12     1410.90     1646.79     89.63 o 
  -3   8  12     3533.28     3401.75    106.11 o 
  -2   8  12     4772.43     5119.29    156.41 o 
  -1   8  12    11342.09    11214.55    430.07 o 
   0   8  12    12392.59    13336.08    429.12 o 
   1   8  12    11119.46    10769.06    423.34 o 
   2   8  12     5147.39     4853.28    153.80 o 
  -6   9  12      598.05      424.54    143.29 o 
  -5   9  12      743.24      626.02    137.26 o 
  -4   9  12     1671.69     1785.20    131.32 o 
  -3   9  12     2615.58     2752.72     98.96 o 
  -2   9  12     9457.02     9979.74    324.54 o 
  -1   9  12     7745.31     7519.68    317.80 o 
   0   9  12     4800.35     5121.44    169.10 o 
   1   9  12     8190.11     7960.61    363.88 o 
   2   9  12     9898.11     9476.80    303.66 o 
  -5  10  12     1215.31     1356.84    164.67 o 
  -4  10  12     1875.34     1835.33    140.06 o 
  -3  10  12     2103.52     2213.18     95.27 o 
  -2  10  12     2796.02     2948.05     99.47 o 
  -1  10  12     6029.43     6022.17    169.96 o 
   0  10  12     5501.62     5308.18    159.42 o 
   1  10  12     5467.71     5535.05    161.10 o 
   2  10  12     2878.41     2797.62     92.69 o 
  -5  11  12      587.03      694.42    153.94 o 
  -4  11  12     1550.59     1956.59    147.04 o 
  -3  11  12     2834.23     2888.19     99.44 o 
  -2  11  12     3782.67     4150.77    114.60 o 
  -1  11  12     3374.78     3558.54    113.61 o 
   0  11  12     3746.91     4106.31    126.53 o 
   1  11  12     3527.88     3627.30    103.91 o 
   2  11  12     3675.44     3632.01    102.94 o 
  -5  12  12      462.14      302.28    158.76 o 
  -4  12  12      929.59     1120.02    145.03 o 
  -3  12  12     2487.36     3006.56    153.47 o 
  -2  12  12     2500.41     2547.99     98.20 o 
  -1  12  12     2937.16     3067.74     99.47 o 
   0  12  12     1686.91     1845.56     85.06 o 
   1  12  12     2882.59     2784.48     95.82 o 
   2  12  12     2433.86     2383.20     88.02 o 
  -4  13  12      862.59      844.67    155.18 o 
  -3  13  12     1241.29     1173.36    132.71 o 
  -2  13  12     2067.69     2094.27    139.12 o 
  -1  13  12     2383.35     2199.74     90.92 o 
   0  13  12     2568.67     2596.89     95.30 o 
   1  13  12     1920.29     1744.67     81.91 o 
   2  13  12     2229.92     1932.40    125.80 o 
  -4  14  12      471.67      441.45    154.17 o 
  -3  14  12      828.03      880.97    130.49 o 
  -2  14  12      927.18     1183.48    131.23 o 
  -1  14  12     2008.30     1977.54    126.50 o 
   0  14  12     1721.50     1865.16    120.66 o 
   1  14  12     1950.76     1912.50    125.29 o 
   2  14  12      940.64     1059.28    112.10 o 
  -3  15  12      731.68      892.75    138.95 o 
  -2  15  12      747.33     1005.83    139.19 o 
  -1  15  12     1150.03      969.85    121.56 o 
   0  15  12     1489.72     1322.57    126.69 o 
   1  15  12     1015.95      915.02    116.71 o 
   2  15  12      720.32      595.74    110.87 o 
  -3  16  12      678.51      667.10    146.20 o 
  -2  16  12      511.21      543.84    138.68 o 
  -1  16  12      718.49      657.70    120.07 o 
   0  16  12      792.50      603.52    121.28 o 
   1  16  12      658.57      576.10    111.35 o 
   2  16  12      608.81      567.12    116.42 o 
  -2  17  12      587.98      454.55    146.19 o 
  -1  17  12      372.88      390.11    126.57 o 
   0  17  12      306.01      164.31    121.24 o 
   1  17  12      396.25      305.90    118.10 o 
   2  17  12      647.61      492.33    131.68 o 
   1   0  13     9734.00     9427.13    258.51 o 
   2   0  13      144.36       85.91     31.70 o 
   3   0  13     2089.35     2083.92     81.03 o 
   4   0  13       27.63      -14.52     51.05 o 
   5   0  13     1861.99     1614.53     79.25 o 
   6   0  13      247.68      177.13     93.65 o 
   7   0  13      405.13      -80.83    115.20 o 
  -7   1  13      103.87      106.46    113.96 o 
  -6   1  13      923.60      638.70    101.69 o 
  -5   1  13      493.68      399.38     66.56 o 
  -4   1  13     2514.95     2157.83     80.78 o 
  -3   1  13      341.44      237.69     45.02 o 
  -2   1  13     2032.48     2012.53     57.04 o 
  -1   1  13     3093.94     3279.98     84.60 o 
   0   1  13      220.02      184.16     34.37 o 
   1   1  13     3082.97     3267.46    262.55 o 
   2   1  13     1660.79     1695.22     51.43 o 
   3   1  13      562.67      653.95     53.75 o 
   4   1  13     2195.78     1915.55     80.03 o 
   5   1  13      571.28      643.64     67.29 o 
   7   1  13      125.78       62.91    120.98 o 
  -7   2  13      287.75      118.09    115.91 o 
  -6   2  13       66.26       24.92     93.39 o 
  -5   2  13     3024.28     2746.22     93.89 o 
  -4   2  13     1216.01     1123.55     68.56 o 
  -3   2  13     3005.18     2938.21    102.49 o 
  -2   2  13       73.07      171.07     32.91 o 
  -1   2  13     3021.67     2850.62     88.58 o 
   0   2  13      375.43      489.59     27.60 o 
   1   2  13     2923.80     2753.01    103.16 o 
  -6   3  13     1018.19      731.72    109.93 o 
  -5   3  13      388.94      341.01     66.80 o 
  -4   3  13     3133.98     3019.04     95.15 o 
  -3   3  13     1698.81     1724.54     69.34 o 
  -2   3  13     4375.92     4459.05    161.47 o 
  -1   3  13      232.73      200.41     29.29 o 
   0   3  13      868.12      794.67     33.69 o 
   1   3  13      466.13      401.96     30.75 o 
  -6   4  13      350.48      237.89    107.93 o 
  -5   4  13     1558.87     1562.40     82.37 o 
  -4   4  13      167.84      252.62     61.70 o 
  -3   4  13     4638.84     4651.92    156.92 o 
  -2   4  13      181.28      255.55     40.41 o 
  -1   4  13     1091.67     1121.27     43.63 o 
   0   4  13     5120.99     5026.00    178.49 o 
   1   4  13     1176.68     1218.88     43.15 o 
  -6   5  13      612.66      260.69    116.43 o 
  -5   5  13      152.73      315.28     98.97 o 
  -4   5  13     1928.68     2058.70     88.72 o 
  -3   5  13      899.71      903.61     65.88 o 
  -2   5  13     2813.76     2860.68    115.60 o 
  -1   5  13     5157.99     5294.81    172.18 o 
   0   5  13      933.69      998.31     44.10 o 
   1   5  13     5251.59     4998.24    163.18 o 
  -6   6  13       41.14     -106.94    106.94 o 
  -5   6  13     1045.36     1419.01    126.89 o 
  -4   6  13      972.77     1161.42     80.64 o 
  -3   6  13     1295.84     1309.06     73.41 o 
  -2   6  13      427.34      423.14     51.32 o 
  -1   6  13     2788.65     2898.57     96.68 o 
   0   6  13      761.48      670.20     43.11 o 
   1   6  13     2532.97     2554.66    100.77 o 
  -6   7  13      571.59      448.02    129.01 o 
  -5   7  13      210.79      191.89    109.37 o 
  -4   7  13     1129.70     1038.03     81.62 o 
  -3   7  13      978.48      864.85     72.90 o 
  -2   7  13     1388.97     1354.44     68.34 o 
  -1   7  13     1230.06     1162.70     59.13 o 
   0   7  13      977.13     1119.00     54.02 o 
   1   7  13      844.65      710.63     51.83 o 
  -6   8  13      136.71      105.49    130.42 o 
  -5   8  13     1033.76      988.17    139.47 o 
  -4   8  13      278.06      504.32     73.81 o 
  -3   8  13     1524.22     1470.81     82.63 o 
  -2   8  13     1550.44     1622.11     76.83 o 
  -1   8  13     1510.38     1613.30     67.87 o 
   0   8  13      631.60      669.25     53.51 o 
   1   8  13     1409.82     1369.78     64.22 o 
   2   8  13     1269.74     1426.80     69.05 o 
  -6   9  13      285.40      -42.35    133.58 o 
  -5   9  13      111.83       51.30    128.00 o 
  -4   9  13     1294.88     1445.50    124.25 o 
  -3   9  13      635.60      735.21     73.35 o 
  -2   9  13     1678.85     1852.89     82.89 o 
  -1   9  13     2577.34     2543.15     89.05 o 
   0   9  13       87.72      -25.41     47.91 o 
   1   9  13     2262.37     2158.52     80.04 o 
   2   9  13     1346.88     1105.53     71.72 o 
  -5  10  13      664.69      871.17    145.48 o 
  -4  10  13      243.84      300.30    114.46 o 
  -3  10  13      947.41     1168.60     84.02 o 
  -2  10  13      764.88      788.83     73.85 o 
  -1  10  13     2296.04     2537.77     88.28 o 
   0  10  13     1891.45     1986.48     81.46 o 
   1  10  13     2401.24     2500.46     85.62 o 
   2  10  13      905.82      932.05     70.22 o 
  -5  11  13       57.50     -100.89    138.64 o 
  -4  11  13      450.81      291.88    131.42 o 
  -3  11  13      660.05      766.41     74.08 o 
  -2  11  13     1452.80     1618.59     87.46 o 
  -1  11  13     1667.75     1554.83     83.12 o 
   0  11  13      479.55      420.21     62.69 o 
   1  11  13     2250.60     2106.87     85.84 o 
   2  11  13     1493.24     1513.02     79.71 o 
  -5  12  13      259.24      371.93    160.43 o 
  -4  12  13      279.56      381.13    134.06 o 
  -3  12  13      580.68      607.80    112.07 o 
  -2  12  13      730.67      850.72     76.50 o 
  -1  12  13     1501.12     1641.66     81.65 o 
   0  12  13     2214.00     2338.37     89.46 o 
   1  12  13     1749.13     1866.68     81.91 o 
   2  12  13      557.63      588.92     65.60 o 
  -4  13  13      249.62      426.37    137.20 o 
  -3  13  13      534.11      574.60    118.12 o 
  -2  13  13      579.77      592.07    112.31 o 
  -1  13  13     1175.19     1103.40     75.08 o 
   0  13  13      877.32      783.04     70.94 o 
   1  13  13      978.70     1006.84     71.43 o 
   2  13  13      618.43      572.24    100.21 o 
  -4  14  13      214.08      403.86    150.75 o 
  -3  14  13      340.30      576.69    123.42 o 
  -2  14  13      482.25      526.90    119.32 o 
  -1  14  13     1114.28     1218.08    112.85 o 
   0  14  13     1170.96     1294.43    111.64 o 
   1  14  13     1077.65     1185.59    112.36 o 
   2  14  13      533.21      377.83    100.93 o 
  -3  15  13      334.65      437.29    136.97 o 
  -2  15  13      570.80      615.76    131.19 o 
  -1  15  13      934.94     1065.31    129.05 o 
   0  15  13      804.65      736.93    115.48 o 
   1  15  13     1017.97      997.83    119.13 o 
   2  15  13      564.25      530.32    110.37 o 
  -3  16  13      449.45      673.04    147.39 o 
  -2  16  13      515.73      559.57    143.52 o 
  -1  16  13      601.96      523.07    117.64 o 
   0  16  13     1294.98     1171.17    125.93 o 
   1  16  13      513.88      572.40    115.45 o 
   2  16  13      530.64      604.60    121.26 o 
  -2  17  13      335.56      374.85    142.53 o 
  -1  17  13      691.93      773.14    129.26 o 
   0  17  13      440.37      561.72    128.51 o 
   1  17  13      631.66      488.21    121.27 o 
   2  17  13      349.22      132.86    119.79 o 
   0   0  14    35215.15    36074.11    656.49 o 
   1   0  14     7031.53     6856.15    228.75 o 
   2   0  14    32085.57    27706.08    584.56 o 
   3   0  14     2393.46     2521.66     85.18 o 
   4   0  14     5649.17     5721.20    234.13 o 
   5   0  14      404.32      484.78     63.65 o 
   6   0  14      411.36      358.18    103.82 o 
   7   0  14      106.84      196.71    121.70 o 
  -6   1  14      312.22      369.29    102.61 o 
  -5   1  14     1430.68     1525.20     78.97 o 
  -4   1  14     2001.92     1938.86     77.83 o 
  -3   1  14    15113.12    13791.60    411.00 o 
  -2   1  14     6772.08     6721.95    209.04 o 
  -1   1  14    28627.47    26964.27    423.67 o 
   0   1  14     3015.51     3222.22     81.58 o 
   1   1  14    28127.56    26023.61    416.93 o 
   2   1  14     8988.35     9436.08    387.86 o 
   3   1  14    15187.99    15006.75    419.67 o 
   4   1  14     1464.29     1478.10     73.66 o 
   5   1  14     1600.67     1672.50     80.20 o 
   6   1  14      342.25      249.50    105.03 o 
  -6   2  14      659.47      510.51    101.67 o 
  -5   2  14     1524.14     1597.03     80.43 o 
  -4   2  14     5591.17     5359.76    228.75 o 
  -3   2  14     5290.69     5285.97    178.76 o 
  -2   2  14    19469.47    17544.48    485.40 o 
  -1   2  14    16198.91    15582.75    459.99 o 
   0   2  14    65528.84    68870.29    935.44 o 
   1   2  14    18721.61    18305.63    485.77 o 
  -6   3  14      243.79      288.93    100.91 o 
  -5   3  14     2182.77     2236.43     88.72 o 
  -4   3  14     3116.02     3311.32    104.37 o 
  -3   3  14    11276.69    11457.99    376.71 o 
  -2   3  14     3430.98     3377.22    115.26 o 
  -1   3  14    40782.11    40841.42    734.03 o 
   0   3  14    22220.28    21192.93    532.05 o 
   1   3  14    39235.23    39907.68    722.24 o 
  -6   4  14      328.05      356.46    106.48 o 
  -5   4  14      426.59      462.76     98.02 o 
  -4   4  14     6714.90     6463.60    229.93 o 
  -3   4  14     4408.76     4508.15    165.13 o 
  -2   4  14    18291.84    16845.30    461.18 o 
  -1   4  14     2901.26     2926.63    104.52 o 
   0   4  14    41462.54    43219.07    767.59 o 
   1   4  14     2479.96     2434.94     92.31 o 
  -6   5  14      356.38      225.79    117.37 o 
  -5   5  14     1589.93     1748.93    125.25 o 
  -4   5  14     1845.11     1958.63     89.19 o 
  -3   5  14     9204.35     9196.71    323.91 o 
  -2   5  14     1255.10     1276.16     59.86 o 
  -1   5  14    23590.42    22993.72    545.38 o 
   0   5  14     7712.80     7656.30    339.41 o 
   1   5  14    21994.29    20622.19    523.16 o 
  -6   6  14      397.95      296.22    119.79 o 
  -5   6  14      676.30      768.34    117.41 o 
  -4   6  14     4744.31     4825.83    207.06 o 
  -3   6  14     2137.46     2027.55     80.27 o 
  -2   6  14    13755.58    12922.62    409.46 o 
  -1   6  14     4867.41     5480.69    187.31 o 
   0   6  14    17628.25    17277.84    508.06 o 
   1   6  14     5205.90     5445.72    195.44 o 
  -6   7  14      413.37      481.84    128.75 o 
  -5   7  14     1784.59     1900.78    143.68 o 
  -4   7  14     1165.14     1416.85     84.04 o 
  -3   7  14     8104.67     8003.43    276.91 o 
  -2   7  14     5948.15     6475.10    192.22 o 
  -1   7  14    20167.42    19734.57    492.61 o 
   0   7  14     5789.00     5820.39    193.09 o 
   1   7  14    18763.24    19070.25    504.89 o 
  -6   8  14      384.69      230.39    136.01 o 
  -5   8  14      586.42      657.41    128.77 o 
  -4   8  14     3118.50     3271.59    104.32 o 
  -3   8  14     2018.83     1967.99     88.24 o 
  -2   8  14     8633.65     8970.97    310.67 o 
  -1   8  14     4331.93     4782.34    150.53 o 
   0   8  14    21213.62    21173.27    526.93 o 
   1   8  14     3933.82     3885.32    129.56 o 
   2   8  14     9272.49     9111.62    297.20 o 
  -6   9  14      278.18      178.58    135.27 o 
  -5   9  14      709.48      474.22    137.25 o 
  -4   9  14     1231.73     1580.07    131.03 o 
  -3   9  14     3590.11     3763.06    111.67 o 
  -2   9  14     2418.20     2435.17     89.98 o 
  -1   9  14    12496.01    13388.69    367.45 o 
   0   9  14      712.29      665.14     57.87 o 
   1   9  14    13267.21    13563.65    362.11 o 
   2   9  14     2324.92     2311.00     84.64 o 
  -5  10  14      735.06      750.67    147.66 o 
  -4  10  14     1614.54     1788.86    138.09 o 
  -3  10  14      721.87      777.37     76.02 o 
  -2  10  14     4941.87     5455.19    147.81 o 
  -1  10  14     1713.97     1636.48     78.04 o 
   0  10  14     8644.40     9330.95    294.21 o 
   1  10  14     1448.59     1416.01     71.72 o 
   2  10  14     4979.82     5133.01    203.01 o 
  -5  11  14      676.59      970.17    165.57 o 
  -4  11  14     1006.10     1208.24    137.05 o 
  -3  11  14     3790.91     4023.06    158.02 o 
  -2  11  14      812.34      877.93     77.96 o 
  -1  11  14     5571.74     5649.82    145.47 o 
   0  11  14     2064.50     2099.72     86.79 o 
   1  11  14     5289.58     5001.15    204.76 o 
   2  11  14      826.59      744.04     68.76 o 
  -5  12  14      490.89      800.13    168.45 o 
  -4  12  14     1520.46     2092.07    164.23 o 
  -3  12  14      996.02     1029.81    123.73 o 
  -2  12  14     3339.64     3521.84    104.34 o 
  -1  12  14     1635.69     1545.16     79.96 o 
   0  12  14     3734.64     3540.02    100.75 o 
   1  12  14     1766.02     1717.40     79.48 o 
   2  12  14     3068.65     2720.20     89.76 o 
  -4  13  14      585.17      576.55    148.13 o 
  -3  13  14     1541.76     1612.80    140.98 o 
  -2  13  14      908.79     1170.66    119.85 o 
  -1  13  14     3053.78     3006.32    138.76 o 
   0  13  14      677.30      559.45     66.57 o 
   1  13  14     2892.24     2657.84    130.49 o 
   2  13  14     1005.20      886.24    104.36 o 
  -4  14  14      397.76      363.01    152.95 o 
  -3  14  14      556.90      459.15    130.70 o 
  -2  14  14     1748.54     1938.46    144.88 o 
  -1  14  14      563.53      512.18    100.69 o 
   0  14  14     1743.84     1984.61    124.30 o 
   1  14  14      522.09      529.34     98.75 o 
   2  14  14     1827.98     1505.36    125.02 o 
  -3  15  14      585.87      832.87    141.59 o 
  -2  15  14      351.38      295.73    126.57 o 
  -1  15  14     1531.63     1365.45    132.50 o 
   0  15  14      122.94      314.55     98.96 o 
   1  15  14     1623.73     1559.35    134.93 o 
   2  15  14      280.79      233.28    107.20 o 
  -2  16  14      632.32      396.48    139.18 o 
  -1  16  14      219.09      324.25    112.28 o 
   0  16  14     1210.94     1231.87    131.01 o 
   1  16  14      263.74      244.65    105.99 o 
  -1  17  14      581.59      573.39    129.49 o 
   0  17  14      172.87       56.86    114.45 o 
   1  17  14      601.36      577.03    121.02 o 
   1   0  15     3145.08     3202.52     89.42 o 
   2   0  15      538.84      391.05     39.95 o 
   3   0  15     1059.93     1023.29     58.38 o 
   4   0  15      198.98      137.69     56.62 o 
   5   0  15     2014.49     1769.81     80.23 o 
   6   0  15        1.64       -2.42     90.24 o 
  -6   1  15     1048.14      534.88    116.71 o 
  -5   1  15      309.57      367.12     65.10 o 
  -4   1  15     3487.59     3220.44    109.27 o 
  -3   1  15      333.86      359.42     48.41 o 
  -2   1  15     1586.56     1612.01     60.14 o 
  -1   1  15     2881.65     2889.56     66.27 o 
   0   1  15      890.59      767.40    119.00 o 
   1   1  15     2656.91     2459.50    206.51 o 
   2   1  15      991.51      996.34     46.76 o 
   3   1  15      318.19      301.33     49.86 o 
   4   1  15     3815.77     4044.95    114.89 o 
   5   1  15      298.14      344.85     62.68 o 
   6   1  15      900.50      535.30    107.74 o 
  -6   2  15        2.61      -16.21     92.18 o 
  -5   2  15     2453.91     2159.87     85.10 o 
  -4   2  15       41.56      -53.71     53.71 o 
  -3   2  15     2159.17     2032.79     70.10 o 
  -2   2  15      139.56       67.76     32.67 o 
  -1   2  15     4701.87     4893.26    177.33 o 
   0   2  15      866.62      886.45     35.14 o 
   1   2  15     4837.46     4670.92    160.78 o 
  -6   3  15      910.83      627.55    114.76 o 
  -5   3  15       13.80      139.60     60.48 o 
  -4   3  15     3280.49     3083.06     98.80 o 
  -3   3  15      762.97      805.66     56.66 o 
  -2   3  15     2545.88     2427.91     91.06 o 
  -1   3  15      878.10      926.76     42.16 o 
   0   3  15      173.34      123.67     24.69 o 
   1   3  15      562.77      512.66     36.08 o 
  -6   4  15       31.43      130.16     98.71 o 
  -5   4  15     1337.45     1327.83    117.48 o 
  -4   4  15      197.45      147.61     59.77 o 
  -3   4  15     3469.36     3573.20    132.63 o 
  -2   4  15      308.18      369.59     43.32 o 
  -1   4  15      207.61      224.59     34.37 o 
   0   4  15      300.63      246.41     30.74 o 
   1   4  15      381.65      451.24     34.38 o 
  -6   5  15      860.41      580.06    120.56 o 
  -5   5  15       35.56      -46.21     95.81 o 
  -4   5  15     1534.22     1533.98     80.68 o 
  -3   5  15      288.12      218.78     55.66 o 
  -2   5  15     1511.30     1687.90     62.54 o 
  -1   5  15     1310.05     1296.35     52.84 o 
   0   5  15      154.03       88.33     30.98 o 
   1   5  15     1565.14     1398.19     53.35 o 
  -6   6  15       45.81      364.13    119.04 o 
  -5   6  15     1093.40     1186.09    125.92 o 
  -4   6  15      189.76      108.16     66.54 o 
  -3   6  15     2471.40     2554.60     86.84 o 
  -2   6  15     1097.81     1234.32     61.53 o 
  -1   6  15     1511.04     1654.84     60.85 o 
   0   6  15     2000.08     2008.16     64.29 o 
   1   6  15     1418.73     1625.30     57.93 o 
  -6   7  15      463.47      289.21    126.58 o 
  -5   7  15      246.85      481.31    115.91 o 
  -4   7  15     1413.74     1472.63     83.58 o 
  -3   7  15      796.69      840.21     72.40 o 
  -2   7  15     1988.33     2014.38     76.14 o 
  -1   7  15     3483.13     3449.84    125.63 o 
   0   7  15        8.13        0.73     36.77 o 
   1   7  15     2368.39     2273.95     71.34 o 
  -6   8  15        7.67      147.34    128.95 o 
  -5   8  15      695.40     1001.69    129.27 o 
  -4   8  15      249.22      171.33     69.45 o 
  -3   8  15     1262.23     1403.76     80.91 o 
  -2   8  15     1793.46     1857.58     79.75 o 
  -1   8  15      787.32      998.43     60.78 o 
   0   8  15     1511.81     1524.80     67.38 o 
   1   8  15      727.48      839.99     58.60 o 
   2   8  15     1561.83     1454.57     72.46 o 
  -5   9  15       80.68       83.72    124.12 o 
  -4   9  15      930.41      633.41    115.74 o 
  -3   9  15      626.17      596.00     72.62 o 
  -2   9  15      111.74      237.37     59.52 o 
  -1   9  15     2041.95     2059.61     80.75 o 
   0   9  15       43.17       43.31     47.42 o 
   1   9  15     2028.63     2008.90     80.50 o 
   2   9  15      101.40       73.31     52.26 o 
  -5  10  15      751.41      828.38    150.81 o 
  -4  10  15      241.88      411.62    117.85 o 
  -3  10  15      526.98      616.75     70.92 o 
  -2  10  15     2489.04     2561.76     95.31 o 
  -1  10  15     1008.90      882.29     68.05 o 
   0  10  15     2039.66     2356.17     86.31 o 
   1  10  15     1071.78     1074.17     67.33 o 
   2  10  15     2625.40     2234.89     86.35 o 
  -5  11  15       76.47      158.24    146.14 o 
  -4  11  15      652.58      734.90    133.86 o 
  -3  11  15      694.01      700.58    111.12 o 
  -2  11  15      250.74      415.74     68.00 o 
  -1  11  15     2753.26     2777.30     94.36 o 
   0  11  15      239.75      264.01     57.84 o 
   1  11  15     2927.17     2585.86     91.47 o 
   2  11  15      376.83      371.02     61.96 o 
  -5  12  15      227.01      334.41    148.09 o 
  -4  12  15      356.49      227.24    133.10 o 
  -3  12  15      352.51      258.46    103.82 o 
  -2  12  15     1237.73     1426.55     81.38 o 
  -1  12  15      289.41      343.40     60.26 o 
   0  12  15     3200.06     3466.80    100.22 o 
   1  12  15      283.38      203.04     56.87 o 
   2  12  15     1122.87     1128.05     69.50 o 
  -4  13  15      111.37       81.30    140.82 o 
  -3  13  15      592.05      711.39    122.96 o 
  -2  13  15       87.46      221.87    104.77 o 
  -1  13  15     1647.63     1510.14    118.72 o 
   0  13  15       34.04       85.41     54.92 o 
   1  13  15     1644.77     1617.23    116.05 o 
   2  13  15      208.37      166.48     88.56 o 
  -4  14  15      303.64      183.91    150.28 o 
  -3  14  15      186.86       57.11    123.41 o 
  -2  14  15      925.98     1184.19    131.95 o 
  -1  14  15      118.72       37.02     90.25 o 
   0  14  15     1967.77     2139.32    131.83 o 
   1  14  15      101.64      159.69     88.31 o 
   2  14  15      874.99      882.72    113.55 o 
  -3  15  15      525.15      387.97    135.05 o 
  -2  15  15      226.29      220.93    122.68 o 
  -1  15  15     1373.12     1476.44    131.27 o 
   0  15  15      134.08      101.38     98.72 o 
   1  15  15     1294.89     1108.72    125.94 o 
   2  15  15      192.05      220.92    101.39 o 
  -2  16  15      591.28      693.93    142.56 o 
  -1  16  15      152.56      195.99    108.16 o 
   0  16  15     1523.32     1480.19    137.58 o 
   1  16  15       95.91       43.31    108.88 o 
   2  16  15      684.17      751.35    119.58 o 
  -1  17  15      823.42      668.87    138.23 o 
   0  17  15       25.95     -105.73    114.20 o 
   1  17  15      934.08      796.03    133.64 o 
   0   0  16    60412.80    61153.98    901.06 o 
   1   0  16      392.02      418.12     22.75 o 
   2   0  16    14527.49    12367.70    404.43 o 
   3   0  16      247.64      163.11     45.26 o 
   4   0  16     6516.70     6715.26    230.16 o 
   5   0  16      143.11       67.27     59.04 o 
   6   0  16      828.81      729.19    113.30 o 
  -6   1  16       58.27       -8.95     97.99 o 
  -5   1  16     2021.91     2096.74     85.56 o 
  -4   1  16      157.62      261.33     57.11 o 
  -3   1  16    15692.18    14656.70    384.80 o 
  -2   1  16      100.74      128.25     33.39 o 
  -1   1  16    34212.85    32718.66    463.05 o 
   0   1  16      399.62      386.09     82.32 o 
   1   1  16    37095.60    35538.35    486.11 o 
   2   1  16       53.41      -12.58     33.39 o 
   3   1  16    14451.56    14089.42    381.53 o 
   4   1  16      168.03      176.40     57.11 o 
   5   1  16     2363.06     2482.61     88.01 o 
   6   1  16       51.47       23.23    101.38 o 
  -6   2  16      806.27      980.70    114.51 o 
  -5   2  16      246.05      333.70     63.16 o 
  -4   2  16     5682.11     5830.18    215.10 o 
  -3   2  16     1414.32     1440.51     63.25 o 
  -2   2  16    32328.03    29771.97    584.90 o 
  -1   2  16     1973.05     2277.30     75.49 o 
   0   2  16    33383.24    32211.16    654.58 o 
   1   2  16     1961.98     1994.72     71.60 o 
  -6   3  16       50.39        8.23     96.78 o 
  -5   3  16     1886.57     2154.11    126.01 o 
  -4   3  16      951.71      948.08     69.50 o 
  -3   3  16    13120.27    13229.41    354.44 o 
  -2   3  16      697.35      748.55     47.22 o 
  -1   3  16    28375.74    26206.68    581.06 o 
   0   3  16     1093.15     1111.57     40.72 o 
   1   3  16    30602.57    28640.28    624.26 o 
  -6   4  16      803.99     1011.68    123.46 o 
  -5   4  16      129.94      146.87     95.82 o 
  -4   4  16     5437.15     5276.50    201.15 o 
  -3   4  16      682.41      765.35     60.05 o 
  -2   4  16    12313.05    11491.56    373.95 o 
  -1   4  16       11.58       -5.32     28.79 o 
   0   4  16    31626.13    30749.13    624.77 o 
   1   4  16       60.44       26.37     28.07 o 
  -6   5  16      191.35      -33.88    105.98 o 
  -5   5  16     1680.61     2018.19    130.59 o 
  -4   5  16       94.37       73.31     61.46 o 
  -3   5  16    10434.02    10291.21    307.83 o 
  -2   5  16      174.44      121.96     40.41 o 
  -1   5  16    26700.85    25908.64    559.98 o 
   0   5  16      218.61      178.36     32.19 o 
   1   5  16    26627.76    25229.07    573.98 o 
  -6   6  16      354.67      384.06    119.31 o 
  -5   6  16      469.94      722.22    117.63 o 
  -4   6  16     4579.67     4421.51    188.54 o 
  -3   6  16     1038.26      989.39     68.79 o 
  -2   6  16    16323.08    15977.51    411.12 o 
  -1   6  16      338.45      351.69     43.33 o 
   0   6  16    20927.72    21138.64    512.97 o 
   1   6  16      517.65      475.73     43.09 o 
  -6   7  16      291.46       37.99    123.90 o 
  -5   7  16     1565.52     1713.87    140.74 o 
  -4   7  16      734.66      682.96     75.29 o 
  -3   7  16     7563.97     8306.77    255.98 o 
  -2   7  16     1624.28     1586.87     71.26 o 
  -1   7  16    18244.59    17075.80    438.49 o 
   0   7  16      201.34      213.93     41.14 o 
   1   7  16    17556.89    17649.83    431.71 o 
  -6   8  16      470.90      627.07    136.98 o 
  -5   8  16      399.96      454.74    129.24 o 
  -4   8  16     2874.52     3262.95    143.59 o 
  -3   8  16      998.88      979.58     73.14 o 
  -2   8  16     8518.13     8714.37    286.37 o 
  -1   8  16      441.73      431.83     52.04 o 
   0   8  16    16269.61    15439.71    406.07 o 
   1   8  16      613.55      571.37     53.02 o 
   2   8  16     8202.64     7978.34    271.88 o 
  -5   9  16     1215.99     1393.41    156.44 o 
  -4   9  16      467.53      350.70    109.16 o 
  -3   9  16     4974.38     5110.69    192.98 o 
  -2   9  16      680.45      707.18     67.30 o 
  -1   9  16    11385.20    11739.05    325.21 o 
   0   9  16       45.59       45.73     48.39 o 
   1   9  16    11453.77    11612.55    315.44 o 
   2   9  16      424.23      395.01     56.88 o 
  -5  10  16      502.49      317.06    140.62 o 
  -4  10  16     1622.21     2043.20    144.63 o 
  -3  10  16      395.96      304.71     66.31 o 
  -2  10  16     7889.55     8105.13    239.13 o 
  -1  10  16      799.18      833.90     65.86 o 
   0  10  16     7155.06     7029.85    250.06 o 
   1  10  16      609.57      597.47     61.01 o 
   2  10  16     7614.00     7178.18    214.46 o 
  -5  11  16      685.38      690.59    159.76 o 
  -4  11  16      494.28      661.23    126.82 o 
  -3  11  16     3276.95     3403.13    150.91 o 
  -2  11  16      674.67      644.92     71.17 o 
  -1  11  16     6038.42     6067.64    212.43 o 
   0  11  16       45.61      144.93     54.44 o 
   1  11  16     5884.61     5704.99    201.93 o 
   2  11  16      506.62      563.97     62.93 o 
  -4  12  16     1281.55     1490.10    154.51 o 
  -3  12  16      511.90      554.27    112.06 o 
  -2  12  16     3726.89     3923.06    156.80 o 
  -1  12  16      208.29      217.54     57.35 o 
   0  12  16     5981.32     5612.26    181.23 o 
   1  12  16      325.66      206.19     56.87 o 
   2  12  16     3276.56     3139.80    133.20 o 
  -4  13  16      429.29      528.56    143.51 o 
  -3  13  16     1822.41     1815.43    146.58 o 
  -2  13  16      315.67      263.54    106.96 o 
  -1  13  16     3495.80     3534.37    144.63 o 
   0  13  16      105.12      100.90     83.48 o 
   1  13  16     3804.47     3373.64    145.88 o 
   2  13  16      294.38      169.64     88.81 o 
  -4  14  16      680.61      691.07    182.51 o 
  -3  14  16      516.19      255.10    124.40 o 
  -2  14  16     2117.55     2463.17    153.16 o 
  -1  14  16       36.08      159.20     97.50 o 
   0  14  16     2292.23     2094.29    131.86 o 
   1  14  16       15.77      -40.89     88.07 o 
   2  14  16     2208.94     2101.02    135.96 o 
  -3  15  16      746.08      614.86    142.82 o 
  -2  15  16      307.16      441.64    132.37 o 
  -1  15  16     1361.51     1193.53    126.67 o 
   0  15  16      217.09      106.71    105.50 o 
   1  15  16     1534.79     1436.41    126.20 o 
   2  15  16      293.92       59.53    101.88 o 
  -2  16  16      929.90     1063.31    153.49 o 
  -1  16  16        6.80      165.73    112.50 o 
   0  16  16     1048.38     1158.34    131.96 o 
   1  16  16       20.36       82.99    103.07 o 
   2  16  16      908.00      958.95    129.52 o 
  -1  17  16      681.61      511.71    132.40 o 
   0  17  16       58.96      115.65    111.54 o 
   1  17  16      711.48      636.62    125.39 o 
   1   0  17     1777.74     1838.21     57.14 o 
   2   0  17     1687.81     1661.71     57.96 o 
   3   0  17     2063.93     2402.03     79.07 o 
   4   0  17      135.28      178.09     56.86 o 
   5   0  17      909.02      737.53     66.34 o 
   6   0  17      270.46      246.10     97.76 o 
  -6   1  17      792.95      443.26    117.17 o 
  -5   1  17      156.89      239.31     88.32 o 
  -4   1  17     2950.46     3071.78     93.91 o 
  -2   1  17     3086.90     3185.80    113.47 o 
  -1   1  17      215.69       64.61    147.03 o 
   0   1  17      159.40      196.74     68.12 o 
   1   1  17      112.64        1.27     69.09 o 
   2   1  17     2390.51     2541.35     96.61 o 
   3   1  17      192.90      195.05     49.85 o 
   4   1  17     2867.97     2804.39     93.17 o 
   5   1  17       81.29        9.92     85.89 o 
   6   1  17      614.80      372.52    109.17 o 
  -6   2  17       21.19       -2.18     95.57 o 
  -5   2  17     1095.78      988.77    102.92 o 
  -4   2  17      613.10      615.86     63.67 o 
  -3   2  17     1834.79     1997.35     70.55 o 
  -2   2  17     1277.75     1254.71     52.84 o 
  -1   2  17      877.19      954.32     41.43 o 
   0   2  17      206.34      187.08     27.11 o 
   1   2  17      944.06      929.46     39.49 o 
  -6   3  17      711.75      572.74    109.66 o 
  -5   3  17      321.98      245.39     95.83 o 
  -4   3  17     1733.65     1655.73     78.28 o 
  -3   3  17      219.02      215.62     50.09 o 
  -2   3  17      666.48      575.60     45.28 o 
  -1   3  17     2609.78     2813.97    104.93 o 
   0   3  17        1.56       67.98     29.03 o 
   1   3  17     2321.42     2222.76     75.02 o 
  -6   4  17      161.09      182.44    104.53 o 
  -5   4  17      817.61     1002.31    108.46 o 
  -4   4  17      397.13      377.57     62.93 o 
  -3   4  17     1449.94     1545.32     71.24 o 
  -2   4  17     2083.76     2154.16     78.84 o 
  -1   4  17       80.08       67.51     31.21 o 
   0   4  17      199.74      185.62     32.19 o 
   1   4  17      229.95      188.53     31.95 o 
  -5   5  17      175.80      396.59    101.87 o 
  -4   5  17     1134.45     1163.75     75.08 o 
  -3   5  17     1090.05     1062.14     68.06 o 
  -2   5  17     1651.23     1670.81     64.00 o 
  -1   5  17     1236.49     1123.51     53.32 o 
   0   5  17        0.75       22.50     31.21 o 
   1   5  17     1614.37     1583.57     57.22 o 
  -6   6  17       32.54     -111.54    111.54 o 
  -5   6  17      801.08      841.77    121.77 o 
  -4   6  17      386.02      339.56     66.07 o 
  -3   6  17     1970.25     2175.34     82.18 o 
  -2   6  17     1820.88     1725.28     70.31 o 
  -1   6  17      147.54      204.47     39.93 o 
   0   6  17     4561.77     4428.62    156.75 o 
   1   6  17      107.91      139.13     36.54 o 
  -6   7  17      443.85      389.64    124.40 o 
  -5   7  17       98.25       75.97    117.11 o 
  -4   7  17     1273.49     1205.97     77.51 o 
  -3   7  17     1122.69     1089.45     74.12 o 
  -2   7  17      304.19      420.14     53.24 o 
  -1   7  17     3504.68     3341.58    111.76 o 
   0   7  17      226.57      244.18     44.77 o 
   1   7  17     2847.17     2742.25    103.17 o 
  -6   8  17       97.82       86.62    124.12 o 
  -5   8  17      552.20      653.51    128.28 o 
  -4   8  17      339.36      510.88    106.24 o 
  -3   8  17     1005.60     1009.60     74.59 o 
  -2   8  17     2028.01     2041.93     80.49 o 
   0   8  17     4889.43     4630.76    154.50 o 
   1   8  17      151.04      214.39     47.67 o 
   2   8  17     2010.91     1810.36     76.37 o 
  -5   9  17      247.74      452.75    134.06 o 
  -4   9  17      388.05      438.05    113.75 o 
  -3   9  17      723.43      731.86     73.36 o 
  -2   9  17      442.79      465.69     65.11 o 
  -1   9  17     2144.18     2146.72     81.23 o 
   0   9  17       34.87      -31.94     47.42 o 
   1   9  17     2018.92     1969.21     77.59 o 
   2   9  17      606.64      656.53     63.18 o 
  -5  10  17      246.62      526.79    136.96 o 
  -4  10  17      470.77      526.17    121.50 o 
  -3  10  17      386.77      518.40     65.35 o 
  -2  10  17     2877.33     3076.35     99.71 o 
  -1  10  17      540.60      533.27     61.00 o 
   0  10  17     1237.13     1501.17     74.37 o 
   1  10  17      450.99      470.05     57.36 o 
   2  10  17     2706.01     2667.63     89.02 o 
  -5  11  17      204.00      148.81    145.67 o 
  -3  11  17      813.13      850.51    111.61 o 
  -2  11  17      211.15      180.28     63.16 o 
  -1  11  17     1660.55     1643.38     81.66 o 
   0  11  17        2.45       -2.90     54.19 o 
   1  11  17     1787.16     1702.71     80.94 o 
   2  11  17      325.88      445.54     60.02 o 
  -4  12  17      372.63      667.69    145.45 o 
  -3  12  17      472.20      644.28    114.96 o 
  -2  12  17     1898.81     2078.96    130.62 o 
  -1  12  17       22.08      100.65     55.16 o 
   0  12  17     1899.75     2036.01     84.10 o 
   1  12  17       58.84       37.26     52.74 o 
   2  12  17     2114.27     1928.83    119.25 o 
  -4  13  17      131.55       49.12    140.09 o 
  -3  13  17      537.56      552.33    123.44 o 
  -2  13  17      194.57      208.10    104.05 o 
  -1  13  17     2044.28     2172.24    127.96 o 
   0  13  17      121.86       21.78     83.96 o 
   1  13  17     2167.39     1833.86    121.92 o 
   2  13  17      244.57      161.16     96.07 o 
  -3  14  17      108.57      192.60    119.04 o 
  -2  14  17     1167.52     1157.52    135.12 o 
  -1  14  17       17.45      -23.23     90.49 o 
   0  14  17     2278.92     2164.77    134.77 o 
   1  14  17       29.85       43.07     87.34 o 
   2  14  17     1056.69     1088.89    119.37 o 
  -3  15  17      663.01      543.41    169.68 o 
  -2  15  17       16.19      156.78    119.52 o 
  -1  15  17     1315.85     1031.22    128.36 o 
   0  15  17       15.58      113.71     98.47 o 
   1  15  17     1133.94     1006.13    124.22 o 
   2  15  17        4.49      -89.27    102.34 o 
  -2  16  17      691.51      915.71    146.20 o 
  -1  16  17        7.31       -4.11    104.52 o 
   0  16  17     1120.88     1256.22    133.18 o 
   1  16  17        5.29      -43.79     99.68 o 
   2  16  17      767.69      879.21    129.75 o 
  -1  17  17      915.95      557.30    135.82 o 
   0  17  17       63.76       15.24    116.13 o 
   1  17  17     1005.28      657.82    140.91 o 
   0   0  18    33145.42    32199.68    637.28 o 
   1   0  18     1510.19     1582.73     34.59 o 
   2   0  18    26770.72    24350.07    519.60 o 
   3   0  18     1357.95     1423.14     64.46 o 
   4   0  18     4630.45     4738.26    130.52 o 
   5   0  18        2.97       19.11     80.32 o 
   6   0  18      809.13      691.89    118.87 o 
  -6   1  18        5.83      -92.90     92.90 o 
  -5   1  18     2108.26     2413.85    127.01 o 
  -4   1  18      266.64      288.71     59.29 o 
  -3   1  18    11940.43    12250.13    334.54 o 
  -2   1  18     3051.16     2586.33     89.64 o 
  -1   1  18    24094.40    21644.45    365.99 o 
   0   1  18     6048.90     6403.94    159.03 o 
   1   1  18    23609.95    23148.38   1163.37 o 
   2   1  18     3781.75     3847.08    123.78 o 
   3   1  18    10755.16    10784.71    319.88 o 
   4   1  18      375.59      271.31     61.47 o 
   5   1  18     2022.10     2046.98    119.73 o 
   6   1  18        1.91       99.92    100.40 o 
  -6   2  18      741.93     1050.12    116.44 o 
  -5   2  18      231.99      242.47     90.74 o 
  -4   2  18     4640.65     4932.25    190.54 o 
  -3   2  18      565.48      465.79     52.53 o 
  -2   2  18    16069.10    15058.47    404.22 o 
  -1   2  18      646.34      647.09     38.75 o 
   0   2  18    21628.51    21015.51    508.11 o 
   1   2  18      509.42      571.17     36.08 o 
  -6   3  18       49.74      -41.86     97.99 o 
  -5   3  18     1694.77     1961.55    125.26 o 
  -4   3  18      250.79      255.31     59.29 o 
  -3   3  18     9138.37     8723.55    295.97 o 
  -2   3  18     1252.63     1134.35     53.80 o 
  -1   3  18    22173.24    20532.16    513.82 o 
   0   3  18     3463.96     3615.47    107.99 o 
   1   3  18    23236.29    21756.80    490.81 o 
  -6   4  18      774.31      914.57    124.91 o 
  -5   4  18      119.14      126.55     99.45 o 
  -4   4  18     4421.16     4490.04    120.75 o 
  -3   4  18     1489.89     1458.58     71.25 o 
  -2   4  18    14935.30    14006.99    379.73 o 
  -1   4  18     1896.92     1760.38     72.77 o 
   0   4  18    22387.40    21789.75    501.16 o 
   1   4  18     1912.53     2084.75     57.98 o 
  -6   5  18       93.49       19.84    105.25 o 
  -5   5  18     1405.00     1285.21    125.71 o 
  -4   5  18      620.36      559.20     68.51 o 
  -3   5  18     8634.23     9403.48    276.85 o 
  -2   5  18     2433.62     2348.53     72.55 o 
  -1   5  18    17327.29    16768.52    433.22 o 
   0   5  18     6117.32     5922.84    181.51 o 
   1   5  18    18659.28    17153.60    436.43 o 
  -6   6  18      451.34      280.01    124.40 o 
  -5   6  18      288.15      330.80    111.32 o 
  -4   6  18     2870.89     3127.41     95.81 o 
  -3   6  18     1491.45     1496.47     75.60 o 
  -2   6  18    11034.77    11419.54    322.87 o 
  -1   6  18     2110.20     2169.32     67.92 o 
   0   6  18    16349.73    15834.49    431.47 o 
   1   6  18     2293.12     2577.91     92.68 o 
  -6   7  18      157.73      186.55    118.08 o 
  -5   7  18     1192.92     1299.95    136.34 o 
  -4   7  18      648.09      566.21     69.23 o 
  -3   7  18     5099.80     5508.01    214.46 o 
  -2   7  18      389.45      354.59     52.28 o 
  -1   7  18    15782.04    15331.87    388.78 o 
   0   7  18     2217.97     2307.21     71.32 o 
   1   7  18    16128.22    14577.51    377.84 o 
  -5   8  18      288.34      305.88    123.66 o 
  -4   8  18     2186.28     2314.58    132.83 o 
  -3   8  18     1030.28     1146.20     75.80 o 
  -2   8  18     8782.13     9043.30    266.83 o 
  -1   8  18      944.86      866.07     60.55 o 
   0   8  18     9079.04     8560.92    286.20 o 
   1   8  18      772.92      843.87     56.90 o 
   2   8  18     8455.56     8251.80    251.12 o 
  -5   9  18     1265.39     1161.93    152.32 o 
  -4   9  18      634.27      473.96    110.87 o 
  -3   9  18     4247.02     4511.50    114.15 o 
  -2   9  18      904.21     1061.11     71.19 o 
  -1   9  18     5968.45     6185.42    234.67 o 
   0   9  18     1464.01     1375.37     69.06 o 
   1   9  18     5745.40     5715.99    152.84 o 
   2   9  18      803.71      741.39     62.71 o 
  -5  10  18      432.45      817.28    142.30 o 
  -4  10  18     1508.12     1783.06    139.77 o 
  -3  10  18      491.54      511.91     97.30 o 
  -2  10  18     5105.99     5356.70    192.28 o 
  -1  10  18     1403.21     1444.17     73.17 o 
   0  10  18     3944.74     3956.92    108.33 o 
   1  10  18     1315.30     1290.70     70.01 o 
   2  10  18     5166.78     4662.71    171.87 o 
  -5  11  18      591.60      874.25    156.12 o 
  -4  11  18      398.36      531.70    129.23 o 
  -3  11  18     2123.65     2200.93    138.39 o 
  -2  11  18     1070.14     1220.76     77.74 o 
  -1  11  18     4971.77     4603.91    121.28 o 
   0  11  18      178.11      192.37     57.59 o 
   1  11  18     5280.66     5297.64    180.40 o 
   2  11  18     1020.13      990.90     69.50 o 
  -4  12  18      998.77     1379.11    153.26 o 
  -3  12  18      632.34      760.55    115.46 o 
  -2  12  18     2914.95     3119.01    146.01 o 
  -1  12  18      154.55      126.31     55.65 o 
   0  12  18     5236.07     4814.46    162.37 o 
   1  12  18      172.96      203.50     55.17 o 
   2  12  18     2661.74     2612.04    130.70 o 
  -4  13  18      336.14      501.17    144.71 o 
  -3  13  18     1488.52     1314.99    140.49 o 
  -2  13  18      460.61      639.92    112.06 o 
  -1  13  18     2386.72     2315.37    129.45 o 
   0  13  18      171.74      -50.81     83.96 o 
   1  13  18     2559.12     2302.62    128.74 o 
   2  13  18      499.81      361.60     98.27 o 
  -3  14  18      445.48      374.16    127.79 o 
  -2  14  18     1410.75     1539.93    144.11 o 
  -1  14  18      356.04      473.12    103.82 o 
   0  14  18     2078.45     2232.00    132.32 o 
   1  14  18      240.43      130.67     94.13 o 
   2  14  18     1394.41     1209.31    124.01 o 
  -3  15  18      808.83      761.82    148.15 o 
  -2  15  18      295.36      228.20    126.56 o 
  -1  15  18     1062.18      637.78    122.04 o 
   0  15  18      405.61      243.22    106.00 o 
   1  15  18     1164.93     1062.33    124.22 o 
   2  15  18      363.30      350.18    114.23 o 
  -2  16  18      936.72     1160.39    153.01 o 
  -1  16  18      122.90      174.69    111.06 o 
   0  16  18      679.15      589.66    122.97 o 
   1  16  18      126.79      238.33    111.54 o 
   2  16  18      927.50      682.24    139.69 o 
   0  17  18       36.99      -37.74    110.33 o 
   1   0  19      219.00      369.21     52.28 o 
   2   0  19     3925.69     3752.90    133.27 o 
   3   0  19     2623.14     3137.79     93.18 o 
   4   0  19     1132.29     1145.39     73.63 o 
   5   0  19      710.38      587.54     96.83 o 
   6   0  19      370.72      414.07    107.69 o 
  -6   1  19      419.19      171.35    102.86 o 
  -5   1  19      903.85      776.98    106.53 o 
  -4   1  19     1990.36     2051.73     80.96 o 
  -3   1  19     1342.64     1112.17     65.18 o 
  -2   1  19      495.23      488.30     47.69 o 
  -1   1  19     3211.95     3149.35    146.83 o 
   0   1  19       96.06       84.99     46.94 o 
   1   1  19     3088.71     3100.07     74.63 o 
   2   1  19      717.51      801.81     50.85 o 
   3   1  19     1155.29      921.53     63.47 o 
   4   1  19     1687.26     1802.73     80.21 o 
   5   1  19      977.14      778.24    102.91 o 
   6   1  19      414.00      383.59    125.12 o 
  -6   2  19      304.01        2.42    101.15 o 
  -5   2  19      350.75      338.57     95.11 o 
  -4   2  19     1567.59     1553.89     75.84 o 
  -3   2  19     1011.64     1346.20     65.40 o 
  -2   2  19     1650.89     1566.49     59.64 o 
  -1   2  19      576.29      524.96     40.44 o 
   0   2  19      124.66       72.84     29.76 o 
   1   2  19      769.26      780.63     41.18 o 
  -6   3  19      369.58      348.49    104.55 o 
  -5   3  19      860.73      902.11    110.16 o 
  -4   3  19      372.22      348.75     61.47 o 
  -3   3  19      509.54      564.75     57.61 o 
  -2   3  19     1318.90     1508.31     59.37 o 
  -1   3  19      877.69      818.75     46.51 o 
   0   3  19       44.35       45.00     27.34 o 
   1   3  19      795.25      719.35     43.11 o 
  -6   4  19      383.94      311.70    112.77 o 
  -5   4  19      570.88      760.04    107.47 o 
  -4   4  19      877.04      914.79     70.46 o 
  -3   4  19      475.14      620.64     61.73 o 
  -2   4  19     1046.13     1096.64     57.17 o 
  -1   4  19      595.13      668.28     45.52 o 
   0   4  19       26.59       72.10     31.21 o 
   1   4  19      460.16      388.55     38.98 o 
  -6   5  19      277.27      153.18    116.64 o 
  -5   5  19      578.94      536.63    112.31 o 
  -4   5  19      592.15      554.58     66.08 o 
  -3   5  19     2025.86     2229.28     81.22 o 
  -2   5  19      749.29      835.90     56.42 o 
  -1   5  19      754.60      723.36     48.92 o 
   0   5  19      142.54      150.51     35.57 o 
   1   5  19      885.55      798.57     48.44 o 
  -6   6  19      218.59       86.63    118.08 o 
  -5   6  19      509.44      514.33    117.39 o 
  -4   6  19      888.08      801.21     71.19 o 
  -3   6  19      909.39     1163.81     69.74 o 
  -2   6  19     1382.55     1256.13     64.94 o 
  -1   6  19      365.58      326.76     45.02 o 
   0   6  19     1635.13     1768.53     61.82 o 
   1   6  19      472.64      495.53     46.48 o 
  -6   7  19      238.21      226.73    125.34 o 
  -4   7  19      479.86      290.69     97.30 o 
  -3   7  19     1175.78     1206.70     74.36 o 
  -2   7  19      529.11      542.73     59.31 o 
  -1   7  19     1888.06     1944.76     72.74 o 
   0   7  19      763.84      727.19     53.27 o 
   1   7  19     1999.43     1968.53     71.53 o 
  -5   8  19      220.20      242.95    123.17 o 
  -4   8  19      862.69      947.39    115.73 o 
  -3   8  19      423.63      574.58     67.77 o 
  -2   8  19     1284.75     1285.87     73.64 o 
  -1   8  19      776.69      822.55     59.81 o 
   0   8  19     4941.32     4914.25    144.74 o 
   1   8  19      745.42      785.72     56.90 o 
   2   8  19     1089.76     1067.64     65.40 o 
  -5   9  19      509.84      466.39    137.71 o 
  -4   9  19      154.70      264.71    105.98 o 
  -3   9  19      836.59     1034.08     74.09 o 
  -2   9  19      617.38      633.04     64.88 o 
  -1   9  19     2136.12     1982.87     80.26 o 
   0   9  19       43.19       -9.44     47.91 o 
   1   9  19     1831.43     1682.18     74.17 o 
   2   9  19      805.02      758.33     63.44 o 
  -5  10  19       69.86       41.37    141.06 o 
  -4  10  19      650.69      753.54    123.94 o 
  -3  10  19      274.34      387.19     96.07 o 
  -2  10  19     1718.90     1842.11     85.30 o 
  -1  10  19      182.62      186.57     55.17 o 
   0  10  19     1335.13     1556.73     75.34 o 
   1  10  19      270.41      207.15     54.45 o 
   2  10  19     1671.75     1640.19     75.84 o 
  -5  11  19      218.36      136.72    151.96 o 
  -4  11  19      148.28      163.81    120.74 o 
  -3  11  19      629.76      569.33    112.80 o 
  -2  11  19      265.46      245.14     62.19 o 
  -1  11  19     1433.84     1488.65     77.52 o 
   0  11  19      465.80      496.43     61.24 o 
   1  11  19     1807.03     1710.66     78.52 o 
   2  11  19      291.76      239.58     56.14 o 
  -4  12  19      262.50      160.19    132.85 o 
  -2  12  19     1959.60     2051.61    132.32 o 
  -1  12  19      359.05      424.49     84.22 o 
   0  12  19     1458.57     1574.37     78.25 o 
   1  12  19      372.75      267.67     80.83 o 
   2  12  19     2110.59     1890.70    121.43 o 
  -4  13  19      101.29      102.59    142.75 o 
  -3  13  19      568.77      410.75    126.83 o 
  -2  13  19      237.67      372.65    105.99 o 
  -1  13  19     1516.97     1446.67    117.49 o 
   0  13  19      565.60      560.83     95.85 o 
   1  13  19     1391.29     1231.43    111.18 o 
   2  13  19      195.34      310.94     97.27 o 
  -3  14  19      132.07      236.64    126.55 o 
  -2  14  19      805.70      867.40    130.49 o 
  -1  14  19      194.22      181.96     97.03 o 
   0  14  19     1436.33     1314.99    118.93 o 
   1  14  19      223.33       60.98     91.47 o 
   2  14  19      740.98      807.32    113.78 o 
  -3  15  19      483.32      537.29    147.63 o 
  -2  15  19       99.55       50.57    119.28 o 
  -1  15  19      791.86      705.19    126.85 o 
   0  15  19      338.28      133.58    104.30 o 
   1  15  19      757.08      626.49    115.47 o 
   2  15  19       87.21      201.06    105.01 o 
  -2  16  19      608.90      690.55    148.61 o 
  -1  16  19      226.84      383.29    115.18 o 
   0  16  19      591.46      761.47    125.38 o 
   1  16  19      149.56      307.78    109.61 o 
   2  16  19      648.61      373.00    124.41 o 
   0   0  20    27652.10    28831.10    574.82 o 
   1   0  20    10750.12    10886.45    259.06 o 
   2   0  20    11304.63    10666.48    339.40 o 
   3   0  20     5221.32     5504.46    160.60 o 
   4   0  20     1939.52     1959.23     81.68 o 
   6   0  20      614.04      545.58    116.18 o 
  -6   1  20       63.22      -66.29     97.02 o 
  -5   1  20     1758.24     1983.93    127.69 o 
  -4   1  20     1479.27     1532.67     76.08 o 
  -3   1  20     3929.31     3572.85    112.02 o 
  -2   1  20    10960.98    10381.77    330.65 o 
  -1   1  20    14575.58    13715.23    292.18 o 
   0   1  20    19525.68    19542.76    336.96 o 
   1   1  20    12598.13    12169.79    399.40 o 
   2   1  20    10437.08     9727.90    324.79 o 
   3   1  20     4351.67     4390.58    135.65 o 
   4   1  20     1619.06     1509.85     78.99 o 
   5   1  20     1519.07     1641.47    121.85 o 
   6   1  20       91.54       98.23    103.56 o 
  -6   2  20      419.74      439.25    111.81 o 
  -5   2  20      493.51      492.30    101.17 o 
  -4   2  20     4342.65     4495.79    177.10 o 
  -3   2  20     3340.90     3280.96    101.98 o 
  -2   2  20     9317.64     8466.43    304.46 o 
  -1   2  20     8533.94     8658.92    315.06 o 
   0   2  20    16287.55    15640.13    436.55 o 
   1   2  20     8593.56     8215.76    319.49 o 
  -6   3  20      152.03      216.32    104.77 o 
  -5   3  20     1164.10     1136.75    119.63 o 
  -4   3  20     2413.89     2508.03     86.81 o 
  -3   3  20     7040.32     7178.69    253.51 o 
  -2   3  20     4533.37     4509.80    146.94 o 
  -1   3  20     8089.30     7801.58    309.38 o 
   0   3  20    15487.12    14250.70    404.85 o 
   1   3  20     7477.36     6766.93    287.38 o 
  -5   4  20      634.60      655.75    110.86 o 
  -4   4  20     2236.04     2277.45     85.34 o 
  -3   4  20     3451.31     3293.48    108.54 o 
  -2   4  20    11271.78    11015.00    327.76 o 
  -1   4  20     6895.23     7452.97    317.08 o 
   0   4  20     5265.99     5310.07    158.13 o 
   1   4  20     7194.14     7430.66    298.64 o 
  -6   5  20       53.44     -105.49    105.49 o 
  -5   5  20      954.35     1134.11    122.03 o 
  -4   5  20     1256.07     1275.00     76.05 o 
  -3   5  20     3475.84     3637.02    113.14 o 
  -2   5  20     3981.56     4132.75    123.95 o 
  -1   5  20    10904.16    11320.77    381.02 o 
   0   5  20    16611.79    15823.68    396.49 o 
   1   5  20    12244.06    12162.76    368.37 o 
  -6   6  20      543.25      605.81    125.13 o 
  -5   6  20      183.48      366.83    113.00 o 
  -4   6  20     2232.73     2344.63     86.06 o 
  -3   6  20     2675.85     2809.49     88.54 o 
  -2   6  20     6277.07     6332.10    248.22 o 
  -1   6  20     7024.19     7754.07    290.77 o 
   0   6  20    12794.64    12373.75    365.79 o 
   1   6  20     6583.25     6592.27    265.50 o 
  -6   7  20      171.53       56.38    123.16 o 
  -5   7  20     1044.72     1136.58    135.60 o 
  -4   7  20     1261.55     1182.90    110.69 o 
  -3   7  20     4309.45     4405.25    120.25 o 
  -2   7  20     4215.35     4098.66    124.66 o 
  -1   7  20     7465.37     8252.68    271.51 o 
   0   7  20     5006.35     5401.22    154.99 o 
   1   7  20     7822.14     7744.16    264.05 o 
  -5   8  20      576.78      807.22    133.37 o 
  -4   8  20     1568.49     1775.48    126.21 o 
  -3   8  20     2096.33     2159.31     85.81 o 
  -2   8  20     5585.34     5671.10    205.08 o 
  -1   8  20     3634.63     3894.83    115.36 o 
   0   8  20     3500.82     3311.76     98.11 o 
   1   8  20     4028.29     4179.01    127.56 o 
   2   8  20     5641.14     5049.55    133.81 o 
  -5   9  20      747.19      820.87    145.00 o 
  -4   9  20     1011.52      730.77    124.22 o 
  -3   9  20     2071.03     2511.53     88.23 o 
  -2   9  20     1749.84     1733.69     79.97 o 
  -1   9  20     4840.00     4824.48    138.81 o 
   0   9  20     3941.59     4033.02    115.14 o 
   1   9  20     4666.77     4480.20    128.58 o 
   2   9  20     1858.28     1702.12     73.92 o 
  -5  10  20      283.75      494.86    140.59 o 
  -4  10  20     1131.75     1285.59    133.67 o 
  -3  10  20     1025.09      976.58    110.66 o 
  -2  10  20     2192.86     2657.15     91.88 o 
  -1  10  20     2535.51     2613.39     87.06 o 
   0  10  20     4949.16     4768.02    190.58 o 
   1  10  20     2387.55     2307.98     81.23 o 
   2  10  20     2043.80     2035.80     78.53 o 
  -4  11  20      693.34      641.47    135.07 o 
  -3  11  20     1267.83     1369.09    123.76 o 
  -2  11  20     1715.31     1721.76    118.73 o 
  -1  11  20     2989.42     2814.53     90.49 o 
   0  11  20     2016.69     2052.75     83.38 o 
   1  11  20     2992.36     2853.11     88.06 o 
   2  11  20     1653.97     1691.63    108.54 o 
  -4  12  20      823.21      859.40    147.91 o 
  -3  12  20      922.03      839.41    125.17 o 
  -2  12  20     1545.00     1701.06    126.70 o 
  -1  12  20     1660.01     1779.81    112.66 o 
   0  12  20     2098.84     2149.18    115.62 o 
   1  12  20     1658.21     1878.66    111.93 o 
   2  12  20     1558.45     1330.68    110.71 o 
  -4  13  20      342.09      320.65    143.99 o 
  -3  13  20      981.92     1097.04    134.86 o 
  -2  13  20      860.35      910.31    122.26 o 
  -1  13  20     1281.36     1162.28    116.01 o 
   0  13  20     1415.01     1142.56    115.30 o 
   1  13  20     1336.40     1046.56    107.54 o 
   2  13  20      960.86      827.57    110.17 o 
  -3  14  20      472.58      583.27    129.72 o 
  -2  14  20      714.95      637.85    129.51 o 
  -1  14  20      646.10      648.96    108.68 o 
   0  14  20     1135.72      952.40    113.81 o 
   1  14  20      561.83      434.47     99.00 o 
   2  14  20      634.31      513.64    111.10 o 
  -2  15  20      432.65      290.66    127.30 o 
  -1  15  20      510.22      292.37    112.06 o 
   0  15  20      349.83      247.33    108.90 o 
   1  15  20      520.96      640.17    112.06 o 
   2  15  20      419.92      446.27    111.57 o 
   0  16  20      294.50      299.82    114.22 o 
   1  16  20      461.30      470.73    122.70 o 
   1   0  21      382.18      488.29     39.70 o 
   2   0  21     1319.35     1490.34     62.28 o 
   4   0  21     2564.21     2596.95     87.55 o 
   5   0  21      364.15      262.34     96.80 o 
   6   0  21      440.12      327.69    111.57 o 
  -6   1  21      200.37      480.07    107.19 o 
  -5   1  21     1595.09     1650.27    126.70 o 
  -4   1  21      256.77      379.45     61.22 o 
  -3   1  21      918.05      936.25     62.97 o 
  -2   1  21      872.09      960.31     56.92 o 
  -1   1  21     1917.80     1974.56     73.26 o 
   0   1  21      236.53      253.66     67.40 o 
   1   1  21     1684.00     1727.64     73.23 o 
   2   1  21     1138.09     1174.55     59.12 o 
   3   1  21     1476.41     1570.97     71.97 o 
   4   1  21      216.15      264.49     64.13 o 
   5   1  21     1531.68     1468.50    117.49 o 
   6   1  21      211.95      333.20    109.86 o 
  -6   2  21      703.14      616.30    114.25 o 
  -5   2  21       84.33      227.68     93.64 o 
  -4   2  21     1420.65     1443.86     74.86 o 
  -3   2  21     1054.63     1295.82     68.06 o 
  -2   2  21     1525.21     1664.45     61.81 o 
  -1   2  21     1027.45      915.30     49.67 o 
   0   2  21       87.30      -30.97     30.97 o 
   1   2  21     1311.10     1143.46     51.14 o 
  -6   3  21       51.01      189.93    102.34 o 
  -5   3  21      686.52      762.53    111.35 o 
  -4   3  21       85.56       20.32     58.07 o 
  -3   3  21     1797.20     1891.88     75.63 o 
  -2   3  21      724.79      709.97     54.24 o 
  -1   3  21      684.90      675.12     46.25 o 
   0   3  21       47.41       65.81     31.21 o 
   1   3  21      488.59      467.23     42.12 o 
  -6   4  21      405.83      553.72    120.28 o 
  -5   4  21      189.04      277.54    105.98 o 
  -4   4  21     1219.98     1328.26     74.36 o 
  -3   4  21       82.40      183.16     53.96 o 
  -2   4  21     1121.33     1195.98     59.35 o 
  -1   4  21      869.41      875.31     49.89 o 
   0   4  21      275.61      359.89     38.00 o 
   1   4  21      484.71      466.50     42.61 o 
  -6   5  21      153.16      219.94    114.45 o 
  -5   5  21      858.31      751.25    118.39 o 
  -4   5  21      410.58      373.93     62.93 o 
  -3   5  21     1803.04     1923.46     78.53 o 
  -2   5  21       56.36       43.55     45.24 o 
  -1   5  21      620.20      580.35     48.67 o 
   0   5  21      739.25      732.29     49.88 o 
   1   5  21      644.04      587.15     48.18 o 
  -6   6  21      574.90      488.67    132.64 o 
  -5   6  21      420.70      589.07    122.46 o 
  -4   6  21     1354.17     1350.88    109.24 o 
  -3   6  21      496.31      639.50     64.14 o 
  -2   6  21     1404.46     1487.23     66.87 o 
  -1   6  21     1089.98     1072.39     58.38 o 
   0   6  21     2289.72     2161.22     69.87 o 
   1   6  21     1327.60     1290.76     60.58 o 
  -5   7  21      748.91      740.27    134.11 o 
  -4   7  21       99.17      138.40     95.33 o 
  -3   7  21     1355.12     1332.34     75.34 o 
  -2   7  21      785.35      769.01     64.89 o 
  -1   7  21     1255.55     1250.10     63.96 o 
   0   7  21     2529.29     2377.66     94.62 o 
   1   7  21     1492.19     1573.45     65.91 o 
  -5   8  21       25.84      102.58    120.49 o 
  -4   8  21      848.62      821.23    115.73 o 
  -3   8  21       31.39       21.05     58.07 o 
  -2   8  21      567.81      517.06     61.00 o 
  -1   8  21     1794.00     1768.45     73.69 o 
   0   8  21      417.76      484.33     53.49 o 
   1   8  21     1234.68     1263.31     64.20 o 
   2   8  21      611.57      660.88     58.83 o 
  -5   9  21      348.83      259.18    139.15 o 
  -4   9  21       29.89       13.06    104.04 o 
  -3   9  21      542.67      676.29     94.40 o 
  -2   9  21      843.29     1000.23     70.70 o 
  -1   9  21      361.00      326.73     55.18 o 
   0   9  21      187.19      160.19     53.48 o 
   1   9  21      483.54      417.54     55.91 o 
   2   9  21      829.15      714.75     63.68 o 
  -5  10  21       54.77      106.21    136.46 o 
  -4  10  21      687.80      725.72    132.41 o 
  -3  10  21      495.66      556.20    101.41 o 
  -2  10  21      466.21      515.30     65.11 o 
  -1  10  21      385.85      379.49     57.84 o 
   0  10  21     1257.59     1348.23     71.70 o 
   1  10  21      632.63      551.22     59.31 o 
   2  10  21      567.88      559.40     60.03 o 
  -4  11  21      269.62      150.52    129.22 o 
  -3  11  21      428.75      394.98    108.67 o 
  -2  11  21      521.67      547.02    102.14 o 
  -1  11  21      770.20      743.26     63.67 o 
   0  11  21     1223.24     1301.36     73.15 o 
   1  11  21      766.93      574.99     62.70 o 
   2  11  21      574.31      556.49     91.25 o 
  -4  12  21      331.16      399.78    136.24 o 
  -3  12  21      144.30      220.67    111.30 o 
  -2  12  21      729.37      930.80    114.50 o 
  -1  12  21      862.27      994.36    101.20 o 
   0  12  21      643.55      698.13     95.86 o 
   1  12  21      867.47      964.10     97.09 o 
   2  12  21      711.55      520.95    111.36 o 
  -4  13  21       51.04     -161.14    161.14 o 
  -3  13  21      457.09      496.14    126.33 o 
  -2  13  21      245.19      107.92    112.04 o 
  -1  13  21      437.76      581.10    100.44 o 
   0  13  21     1415.41     1407.77    116.75 o 
   1  13  21      389.17      466.84     91.97 o 
   2  13  21      243.19      316.51     97.52 o 
  -3  14  21      195.31      -56.38    127.28 o 
  -2  14  21      368.98      380.19    121.73 o 
  -1  14  21      499.69      534.65    108.91 o 
   0  14  21      722.18      721.38    110.87 o 
   1  14  21      489.35      616.69    105.28 o 
   2  14  21      398.85      454.74    108.66 o 
  -2  15  21      363.49      171.58    127.53 o 
  -1  15  21      431.81      393.76    113.51 o 
   0  15  21      596.85      503.46    119.09 o 
   1  15  21      424.94      558.33    112.29 o 
   2  15  21      343.81      261.36    110.59 o 
  -1  16  21      485.79      559.31    122.22 o 
   0  16  21      262.63      279.01    117.36 o 
   1  16  21      402.80      258.71    112.78 o 
   0   0  22     6470.72     7147.47    299.24 o 
   1   0  22    18106.22    17510.01    301.24 o 
   2   0  22     3104.36     3265.89    112.19 o 
   3   0  22     3017.38     3113.21     92.71 o 
   4   0  22     1576.93     1739.17     78.74 o 
   5   0  22      772.12      578.36    104.58 o 
   6   0  22      272.27      119.54    110.10 o 
  -6   1  22      216.98      312.87    111.31 o 
  -5   1  22      844.55      906.20    112.09 o 
  -4   1  22     2466.87     2422.00     86.33 o 
  -3   1  22     2454.33     2427.80     79.56 o 
  -2   1  22    11229.17    11603.76    348.86 o 
  -1   1  22     5097.34     4936.88    112.16 o 
   0   1  22    19998.71    19108.64    317.42 o 
   1   1  22     3808.57     3955.35    157.31 o 
   2   1  22    11005.17    10792.91    322.79 o 
   3   1  22     2298.13     2558.37     82.94 o 
   4   1  22     2344.35     2421.72     84.86 o 
   5   1  22      666.57      584.84    107.48 o 
   6   1  22      229.21      209.79    115.67 o 
  -6   2  22      196.77       71.87    103.32 o 
  -5   2  22     1114.50     1204.98    118.66 o 
  -4   2  22     2249.30     2452.51     85.34 o 
  -3   2  22     8175.97     7834.40    241.07 o 
  -2   2  22     4112.33     4033.84    110.86 o 
  -1   2  22    13009.27    12466.66    368.71 o 
   0   2  22    12246.52    12150.46    363.15 o 
   1   2  22    14507.26    13859.37    372.11 o 
  -6   3  22      297.93      459.54    110.35 o 
  -5   3  22      734.36      652.65    114.50 o 
  -4   3  22     3608.26     3866.48    102.68 o 
  -3   3  22     1517.31     1632.71     72.45 o 
  -2   3  22     9227.04     9196.46    288.02 o 
  -1   3  22     4163.52     4403.39    139.35 o 
   0   3  22    13923.36    12300.24    354.15 o 
   1   3  22     3733.85     3389.86    111.81 o 
  -6   4  22      196.22      153.65    113.24 o 
  -5   4  22      903.36     1018.08    120.57 o 
  -4   4  22      844.39     1002.38     70.46 o 
  -3   4  22     4498.77     4572.35    124.92 o 
  -2   4  22     2903.74     2898.83     96.12 o 
  -1   4  22    10066.91    10022.41    310.75 o 
   0   4  22     2397.38     2236.38     83.96 o 
   1   4  22    10416.87     9728.43    303.29 o 
  -6   5  22      213.76      174.46    114.94 o 
  -5   5  22      509.41      419.69    119.08 o 
  -4   5  22     1414.22     1458.76     75.34 o 
  -3   5  22     1222.99     1434.71     71.46 o 
  -2   5  22     7473.23     7580.03    249.01 o 
  -1   5  22     4063.11     4081.33    125.67 o 
   0   5  22    13601.04    13248.91    351.08 o 
   1   5  22     4348.35     3998.30    129.61 o 
  -6   6  22      368.56      218.28    123.66 o 
  -5   6  22      467.48      409.51    122.95 o 
  -3   6  22     4457.57     4596.34    117.35 o 
  -2   6  22     2528.57     2484.93     79.32 o 
  -1   6  22    11063.93    10809.18    302.95 o 
   0   6  22     2993.73     2926.04    100.99 o 
   1   6  22    10833.71    10791.29    298.47 o 
  -5   7  22      666.58      663.25    136.28 o 
  -4   7  22     1484.40     1594.41    123.30 o 
  -3   7  22     2032.70     2092.31     84.35 o 
  -2   7  22     7425.18     7362.61    229.59 o 
  -1   7  22     1606.72     1554.92     67.62 o 
   0   7  22    10861.04    11460.64    302.06 o 
   1   7  22     1871.81     1692.32     67.88 o 
  -5   8  22      847.48      881.94    141.38 o 
  -4   8  22      975.00     1110.41    125.42 o 
  -3   8  22     3143.33     3352.92     93.65 o 
  -2   8  22     1625.60     1807.91     77.06 o 
  -1   8  22     5952.46     6427.28    215.40 o 
   0   8  22      690.81      615.20     55.20 o 
   1   8  22     6020.08     6002.48    208.60 o 
   2   8  22     1547.15     1383.75     69.05 o 
  -5   9  22      358.46      225.30    141.57 o 
  -4   9  22     1531.72     1756.42    137.35 o 
  -3   9  22     1102.20     1417.64    108.97 o 
  -2   9  22     3450.99     3584.26     97.81 o 
  -1   9  22     1612.38     1567.77     76.33 o 
   0   9  22     3748.40     3945.69    109.03 o 
   1   9  22     1401.75     1237.73     67.83 o 
   2   9  22     3311.97     3056.23     87.85 o 
  -5  10  22      297.13      381.13    145.92 o 
  -4  10  22      746.36      812.89    132.90 o 
  -3  10  22     1675.81     1529.23    124.04 o 
  -2  10  22      600.51      694.24     66.08 o 
  -1  10  22     3391.83     3439.67     93.19 o 
   0  10  22     1971.47     1910.21     78.05 o 
   1  10  22     3362.75     3338.86     89.55 o 
   2  10  22      450.69      454.78     56.88 o 
  -4  11  22      541.88      541.68    134.09 o 
  -3  11  22      643.34      834.39    116.43 o 
  -2  11  22     2133.17     2365.57    128.70 o 
  -1  11  22      984.45      959.14     66.11 o 
   0  11  22     5484.41     5555.70    161.19 o 
   1  11  22      956.31      883.57     63.20 o 
   2  11  22     2192.20     2158.20    118.77 o 
  -4  12  22      625.41      974.24    147.65 o 
  -3  12  22     1033.96      976.76    127.60 o 
  -2  12  22      536.72      567.83    107.47 o 
  -1  12  22     2793.49     2908.60    132.65 o 
   0  12  22      802.77      742.04     97.81 o 
   1  12  22     2924.01     2953.54    129.27 o 
   2  12  22      546.03      455.77     99.48 o 
  -3  13  22      450.42      727.75    130.21 o 
  -2  13  22     1353.19     1393.34    135.14 o 
  -1  13  22      481.10      337.39     97.54 o 
   0  13  22     1703.05     1502.33    122.83 o 
   1  13  22      533.72      625.67     98.75 o 
   2  13  22     1413.17     1273.51    121.83 o 
  -3  14  22      788.46      886.00    144.76 o 
  -2  14  22      397.17      594.86    130.44 o 
  -1  14  22      675.06      590.88    111.11 o 
   0  14  22      225.30      215.60     98.97 o 
   1  14  22      754.99      789.17    110.15 o 
   2  14  22      383.01      219.50    109.87 o 
  -2  15  22      655.57      607.79    138.45 o 
  -1  15  22      227.53      208.34    115.91 o 
   0  15  22      604.03      512.17    119.33 o 
   1  15  22      186.55       -5.32    101.14 o 
   2  15  22      576.78      338.13    115.69 o 
   0  16  22      147.13      185.59    112.75 o 
   1  16  22      698.90      763.45    123.45 o 
   1   0  23      110.56      380.75     33.48 o 
   2   0  23     1480.48     1624.00     63.74 o 
   3   0  23      137.35      199.14     53.96 o 
   4   0  23     2976.30     2802.71     89.52 o 
   5   0  23        3.45        5.81     93.15 o 
   6   0  23      612.22      381.22    117.63 o 
  -6   1  23        9.15        7.26    108.15 o 
  -5   1  23     1120.43     1200.62    120.35 o 
  -4   1  23        4.67      -55.65     55.65 o 
  -3   1  23     2506.48     2559.02     81.99 o 
  -2   1  23      340.08      460.34     50.58 o 
  -1   1  23       60.09      112.41     34.96 o 
   0   1  23     1164.77     1066.55     72.57 o 
   1   1  23       99.96      158.24     45.25 o 
   2   1  23      286.74      263.80     49.37 o 
   3   1  23     1800.00     2064.88     77.08 o 
   4   1  23        2.68       -7.50     58.55 o 
   5   1  23     1123.20     1163.81    114.78 o 
   6   1  23        9.72      -70.40    106.94 o 
  -6   2  23      567.10      376.37    117.15 o 
  -5   2  23       12.30      171.05     97.26 o 
  -4   2  23      992.52     1029.16     70.22 o 
  -3   2  23       67.99       13.55     51.54 o 
  -2   2  23     2090.88     2276.72     73.48 o 
  -1   2  23      810.99      738.89     52.80 o 
   0   2  23     1314.80     1215.12     52.10 o 
   1   2  23      741.97      591.11     49.40 o 
  -6   3  23        3.79      -73.06    101.86 o 
  -5   3  23      565.69      446.58    114.25 o 
  -4   3  23        3.72       -6.77     57.34 o 
  -3   3  23     1238.67     1297.91     68.31 o 
  -2   3  23      118.19      -15.73     44.28 o 
  -1   3  23      139.22      135.75     39.44 o 
   0   3  23      132.77      -35.57     35.57 o 
   1   3  23      122.49      116.15     36.54 o 
  -6   4  23      473.30      347.54    117.38 o 
  -5   4  23        7.24       90.00    101.61 o 
  -4   4  23     1173.46     1279.96     72.90 o 
  -3   4  23      181.87      230.12     56.14 o 
  -2   4  23      895.13     1075.73     59.57 o 
  -1   4  23       81.50       10.16     40.65 o 
   0   4  23      355.00      258.50     38.00 o 
   1   4  23       33.87       75.73     38.71 o 
  -6   5  23        0.19     -103.79    113.71 o 
  -5   5  23      686.47      575.88    122.00 o 
  -4   5  23      170.00      181.24     87.11 o 
  -3   5  23     1364.19     1492.28     73.40 o 
  -2   5  23      348.04      235.01     51.79 o 
  -1   5  23      497.31      488.26     48.90 o 
   0   5  23      984.22     1060.17     55.95 o 
   1   5  23      400.40      327.73     43.08 o 
  -5   6  23       45.32       -5.56    113.96 o 
  -4   6  23     1113.29     1210.59    114.54 o 
  -3   6  23      574.15      552.64     63.66 o 
  -2   6  23      768.33      731.46     59.08 o 
  -1   6  23     1426.75     1432.79     64.21 o 
   0   6  23      388.96      438.58     47.68 o 
   1   6  23     1313.39     1280.70     61.54 o 
  -5   7  23      830.30      675.67    135.81 o 
  -4   7  23      173.41      288.19    101.63 o 
  -3   7  23      747.95      977.60     68.51 o 
  -2   7  23     1097.55     1038.30     67.57 o 
  -1   7  23      236.77      331.29     50.82 o 
   0   7  23     2608.50     2710.88     86.37 o 
   1   7  23      245.23      187.31     47.67 o 
  -5   8  23       18.34     -100.89    125.57 o 
  -4   8  23      579.08      660.80    116.91 o 
  -3   8  23      267.49      214.16     58.56 o 
  -2   8  23      409.26      531.74     61.48 o 
  -1   8  23      810.26      792.25     61.99 o 
   0   8  23      217.38      312.41     50.33 o 
   1   8  23      851.67      856.45     60.29 o 
   2   8  23      471.03      532.25     56.88 o 
  -5   9  23      128.00       75.49    138.40 o 
  -4   9  23      121.34      -29.28    111.54 o 
  -3   9  23      333.18      401.24     92.93 o 
  -2   9  23      755.39      769.40     67.06 o 
  -1   9  23      247.10      257.96     54.45 o 
   0   9  23     1042.83     1133.89     66.60 o 
   1   9  23      333.80      267.18     53.24 o 
   2   9  23      669.64      652.17     61.97 o 
  -5  10  23      101.92      134.77    138.64 o 
  -4  10  23      339.47      397.12    124.39 o 
  -3  10  23      445.09      380.95    103.83 o 
  -2  10  23      269.10      275.39     89.05 o 
  -1  10  23     1125.32     1139.47     69.26 o 
   0  10  23      345.32      297.92     56.87 o 
   1  10  23     1057.16     1065.54     65.39 o 
   2  10  23      319.21      348.24     78.41 o 
  -4  11  23      295.11      403.16    129.95 o 
  -3  11  23      456.76      566.34    111.33 o 
  -2  11  23     1076.71      978.55    114.05 o 
  -1  11  23      116.35      105.25     81.78 o 
   0  11  23     2050.56     1980.66     79.74 o 
   1  11  23       44.60       71.37     76.21 o 
   2  11  23     1094.05      953.38    100.74 o 
  -4  12  23      444.20      483.55    140.61 o 
  -3  12  23      392.30      587.60    119.79 o 
  -2  12  23      130.06      122.92    102.59 o 
  -1  12  23     1174.99     1132.88    108.74 o 
   0  12  23      240.06      284.82     90.74 o 
   1  12  23     1215.53     1223.50    105.83 o 
   2  12  23      134.38      104.53     94.12 o 
  -3  13  23      206.20      175.19    124.13 o 
  -2  13  23      453.60      435.64    116.41 o 
  -1  13  23       30.57       65.81     88.79 o 
   0  13  23     1304.79     1457.99    119.88 o 
   1  13  23       61.61      158.72     87.34 o 
   2  13  23      495.90      397.41    108.19 o 
  -3  14  23      315.65      476.97    132.61 o 
  -2  14  23      114.17      171.55    119.77 o 
  -1  14  23      714.23      834.65    117.65 o 
   0  14  23       39.97      153.88     95.33 o 
   1  14  23      618.02      658.86    109.89 o 
   2  14  23      146.21      107.43    101.14 o 
  -1  15  23       70.96        1.21    107.18 o 
   1  15  23       77.11       80.09    103.31 o 
   2  15  23      595.71      562.02    125.38 o 
   0  16  23       82.16      -55.89    109.60 o 
   0   0  24      929.12      753.55     47.48 o 
   1   0  24    18697.64    17818.47    293.61 o 
   2   0  24       47.39       74.76     45.49 o 
   3   0  24     3281.36     3346.62    109.72 o 
   4   0  24      485.33      620.60     66.08 o 
   5   0  24     1249.70     1316.50    120.36 o 
   6   0  24       50.73      100.65    111.54 o 
  -6   1  24      416.99      598.25    117.62 o 
  -5   1  24      143.69      241.00    104.53 o 
  -4   1  24     2626.64     2525.96     85.12 o 
  -3   1  24      419.62      550.64     59.30 o 
  -2   1  24    10383.09    10594.85    286.35 o 
  -1   1  24      191.78      151.65     27.15 o 
   0   1  24    16260.51    14710.31    683.61 o 
   1   1  24       91.63       80.84     35.45 o 
   2   1  24    11501.65    11254.26    315.61 o 
   3   1  24      342.24      397.64     58.08 o 
   4   1  24     2398.59     2413.67     85.35 o 
   5   1  24       97.89       93.64     94.60 o 
  -6   2  24      113.67        7.74    107.91 o 
  -5   2  24     1377.45     1579.90    128.61 o 
  -4   2  24      299.84      433.18     62.44 o 
  -3   2  24     7433.83     7021.52    212.29 o 
  -2   2  24      163.90      188.50     48.64 o 
  -1   2  24    13614.99    13409.64    340.28 o 
   0   2  24      252.51      307.84     37.75 o 
   1   2  24    14940.71    14194.65    353.11 o 
  -5   3  24      167.63      315.04    110.82 o 
  -4   3  24     3087.40     3166.85     88.79 o 
  -3   3  24       50.68       11.61     51.29 o 
  -2   3  24    12081.98    12381.03    304.66 o 
  -1   3  24     1072.67      981.08     54.02 o 
   0   3  24    12053.33    11173.31    315.63 o 
   1   3  24     1016.18      842.70     51.59 o 
  -6   4  24       62.00       98.23    112.75 o 
  -5   4  24      817.42      726.28    120.80 o 
  -4   4  24      274.39      219.97     85.67 o 
  -3   4  24     5118.81     4997.78    181.62 o 
  -2   4  24      443.21      435.45     53.49 o 
  -1   4  24    11213.65    11404.37    308.72 o 
   0   4  24      262.84      268.87     40.42 o 
   1   4  24    10877.98    10432.18    295.86 o 
  -5   5  24      267.71      194.80    119.78 o 
  -4   5  24     1471.59     1760.61    116.52 o 
  -3   5  24      446.80      480.93     59.54 o 
  -2   5  24     7562.34     7605.40    233.58 o 
  -1   5  24       94.36       84.69     39.92 o 
   0   5  24    10954.60    10334.24    293.89 o 
   1   5  24       57.75       51.05     37.74 o 
  -5   6  24      822.07      806.16    130.97 o 
  -4   6  24      303.63      488.84     99.95 o 
  -3   6  24     3962.12     3900.11    102.71 o 
  -2   6  24      543.26      487.28     54.22 o 
  -1   6  24     9365.00     9405.55    260.21 o 
   0   6  24      142.10      124.62     41.62 o 
   1   6  24     9758.91     9263.72    260.80 o 
  -4   7  24     1740.56     1676.35    128.17 o 
  -3   7  24      507.82      419.47     63.42 o 
  -2   7  24     7337.82     7285.07    206.12 o 
  -1   7  24      516.23      388.03     53.01 o 
   0   7  24     9293.03     9542.34    255.49 o 
   1   7  24      592.68      475.93     50.35 o 
  -5   8  24      849.18      911.71    145.98 o 
  -4   8  24      386.22      451.59    112.54 o 
  -3   8  24     3083.93     3087.09    132.21 o 
  -2   8  24      277.18      313.87     57.11 o 
  -1   8  24     5882.08     5625.01    191.98 o 
   0   8  24      890.69      642.42     58.36 o 
   1   8  24     6010.87     5543.46    183.00 o 
   2   8  24      178.27      282.87     51.78 o 
  -5   9  24      210.44      104.29    157.28 o 
  -4   9  24     1238.08     1438.73    135.37 o 
  -3   9  24      364.24      388.43     98.26 o 
  -2   9  24     4025.58     4492.60    147.14 o 
  -1   9  24        8.88       23.71     48.39 o 
   0   9  24     3883.65     4047.39    162.69 o 
   2   9  24     3930.35     3507.98    133.29 o 
  -4  10  24      394.74      457.64    123.42 o 
  -3  10  24     1780.78     1705.45    125.75 o 
  -2  10  24       88.91      157.03     84.44 o 
  -1  10  24     3510.02     3621.46     93.19 o 
   0  10  24        3.61       86.86     50.81 o 
   1  10  24     3303.00     3046.69     85.65 o 
   2  10  24       79.18      -28.31     73.80 o 
  -4  11  24      726.09      532.79    140.88 o 
  -3  11  24      366.06      282.91    110.35 o 
  -2  11  24     2211.99     2295.32    134.52 o 
  -1  11  24      135.82      -31.94     79.36 o 
   0  11  24     4685.76     4770.87    145.02 o 
   1  11  24      141.44      251.64     77.91 o 
   2  11  24     2272.38     2056.92    122.16 o 
  -4  12  24      330.87      147.13    145.20 o 
  -3  12  24     1066.19     1087.66    128.81 o 
  -2  12  24      298.23      417.44    106.72 o 
  -1  12  24     2535.61     2512.16    129.71 o 
   0  12  24       30.59      219.68     84.44 o 
   1  12  24     2518.78     2769.59    127.76 o 
   2  12  24      295.01      259.17     90.51 o 
  -3  13  24      272.55       97.28    124.62 o 
  -2  13  24     1296.22     1414.07    139.49 o 
  -1  13  24       57.03        7.50     90.00 o 
   0  13  24     1847.85     1989.22    129.38 o 
   1  13  24       32.30      202.51     89.28 o 
   2  13  24     1319.46     1174.34    124.48 o 
  -2  14  24      134.51      102.83    120.01 o 
  -1  14  24      798.90      886.27    120.07 o 
   0  14  24       28.23       33.63     97.99 o 
   1  14  24      958.69     1120.74    114.52 o 
   2  14  24      174.16      263.26    105.98 o 
  -2  15  24      688.21      775.79    146.44 o 
  -1  15  24       42.18      -85.41    105.49 o 
   0  15  24      740.28      477.84    123.94 o 
   1  15  24       43.21      -60.24    100.41 o 
   2  15  24      647.73      523.79    126.35 o 
   1   0  25      478.23      629.41     37.79 o 
   2   0  25      651.32      710.11     57.38 o 
   3   0  25      315.36      461.27     59.29 o 
   4   0  25     1039.92      993.34     70.95 o 
   5   0  25      226.67       43.31     99.70 o 
   6   0  25      376.94      372.20    117.37 o 
  -6   1  25       67.10       35.08    110.81 o 
  -5   1  25      611.56      231.89    112.56 o 
  -4   1  25      354.38      264.28     59.78 o 
  -3   1  25     1791.83     2016.46     77.56 o 
  -2   1  25      443.65      563.50     55.43 o 
  -1   1  25       88.94      133.04     47.79 o 
   0   1  25      287.40      376.17    151.02 o 
   1   1  25       36.67      -22.82     25.97 o 
   2   1  25      282.98      258.47     52.27 o 
   3   1  25     1528.58     1821.62     75.84 o 
   4   1  25      289.51      336.14     61.71 o 
   5   1  25      563.55      584.78    112.31 o 
   6   1  25       49.72     -112.75    112.75 o 
  -6   2  25      425.04      487.17    121.73 o 
  -5   2  25      190.59      185.59    102.84 o 
  -4   2  25      859.22     1071.62     66.58 o 
  -3   2  25      888.74      943.40     67.32 o 
  -2   2  25     1267.93     1580.07     65.65 o 
  -1   2  25      158.29       85.90     48.15 o 
   0   2  25        1.37       -9.68     35.32 o 
   1   2  25      117.27       30.73     42.83 o 
  -6   3  25       67.62     -106.70    106.70 o 
  -5   3  25      438.88      503.89    113.27 o 
  -4   3  25       55.52      212.19     84.68 o 
  -3   3  25      744.74      821.00     64.64 o 
  -2   3  25      742.94      683.52     60.53 o 
  -1   3  25      247.35      174.00     45.25 o 
   0   3  25       36.72      -35.57     35.57 o 
   1   3  25      261.45      199.17     41.14 o 
  -5   4  25      140.60      222.61    112.75 o 
  -4   4  25      575.95      890.04     98.03 o 
  -3   4  25      191.98       55.90     55.17 o 
  -2   4  25      463.86      610.94     53.74 o 
  -1   4  25      458.21      438.61     49.62 o 
   0   4  25        7.25      -34.11     34.11 o 
   1   4  25      661.06      602.86     49.39 o 
  -5   5  25      625.25      610.22    126.84 o 
  -4   5  25      242.67      315.07     92.44 o 
  -3   5  25      679.48      635.24     62.70 o 
  -2   5  25      700.64      550.07     60.28 o 
  -1   5  25      210.48      161.17     44.77 o 
   0   5  25     1990.66     2073.79     70.80 o 
   1   5  25      190.85      195.04     43.32 o 
  -5   6  25      113.86       99.20    118.56 o 
  -4   6  25      738.23      841.00    111.12 o 
  -3   6  25      843.14      912.55     65.86 o 
  -2   6  25      591.48      622.86     58.58 o 
  -1   6  25     1671.18     1580.63     68.83 o 
   0   6  25       37.91      -34.36     41.61 o 
   1   6  25     1260.55     1147.54     60.32 o 
  -5   7  25      316.23      487.38    126.80 o 
  -4   7  25      462.94      646.21    107.46 o 
  -3   7  25      448.37      446.06     60.99 o 
  -2   7  25      989.86     1019.02     66.59 o 
  -1   7  25       73.14       67.02     45.97 o 
   0   7  25     1478.32     1654.17     69.78 o 
   1   7  25      138.15      125.58     45.01 o 
  -5   8  25      136.48       52.99    125.58 o 
  -4   8  25      326.67      376.07    113.01 o 
  -3   8  25      330.25      565.56     90.51 o 
  -2   8  25      172.68      274.16     55.65 o 
  -1   8  25      984.85      920.46     64.66 o 
   0   8  25       78.62       41.86     46.94 o 
   1   8  25     1435.55     1443.43     67.11 o 
   2   8  25      172.65      306.82     51.54 o 
  -5   9  25      200.77      225.03    135.75 o 
  -4   9  25      231.67      143.74    114.94 o 
  -3   9  25      251.70      391.53     98.25 o 
  -2   9  25      584.88      640.98     62.45 o 
  -1   9  25       58.94      105.25     49.12 o 
   0   9  25     1445.53     1369.74     72.92 o 
   1   9  25       92.45       57.10     47.67 o 
   2   9  25      651.71      628.91     59.55 o 
  -4  10  25      168.40      411.59    122.44 o 
  -3  10  25      428.77      573.34    105.04 o 
  -2  10  25      319.78      510.14     93.90 o 
  -1  10  25     1286.03     1268.69     67.33 o 
   0  10  25       65.39       32.91     49.84 o 
   1  10  25     1167.31     1089.59     64.18 o 
   2  10  25      281.47      267.65     81.07 o 
  -4  11  25      194.75       45.01    129.70 o 
  -3  11  25      226.16      141.32    106.23 o 
  -2  11  25     1133.00     1081.24    114.54 o 
  -1  11  25       14.59      -37.50     75.49 o 
   0  11  25     1344.45     1531.28    109.48 o 
   1  11  25        2.93      110.08     74.27 o 
   2  11  25     1076.55     1124.54    106.55 o 
  -3  12  25      582.32      682.80    125.38 o 
  -2  12  25       29.99       87.10    101.13 o 
  -1  12  25      937.09     1045.72    111.86 o 
   0  12  25       40.95      -21.53     82.50 o 
   1  12  25      949.46     1001.18    105.57 o 
   2  12  25       31.82       31.69     87.10 o 
  -3  13  25       56.76      150.73    122.91 o 
  -2  13  25      641.98      738.27    128.05 o 
  -1  13  25       20.93       19.11     90.73 o 
   0  13  25      755.98      844.38    111.36 o 
   1  13  25       38.77       69.20     91.21 o 
   2  13  25      662.19      573.68    115.22 o 
  -2  14  25       33.08      -33.15    118.31 o 
  -1  14  25      713.50      575.39    117.40 o 
   0  14  25       85.84       31.45     98.23 o 
   1  14  25      659.04      680.42    111.83 o 
   2  14  25       18.70       49.36     97.99 o 
  -1  15  25       34.70      191.38    106.94 o 
   0  15  25      751.56      647.78    123.70 o 
   1  15  25       28.33       82.50    104.03 o 
   0   0  26       42.59       69.20     36.78 o 
   1   0  26    10112.61     9985.54    203.92 o 
   2   0  26     1894.53     1863.75     72.48 o 
   3   0  26     5321.89     6137.82    190.65 o 
   4   0  26       58.76       64.84     82.50 o 
   5   0  26     1291.83     1361.07    131.26 o 
   6   0  26        0.35      -38.71    113.47 o 
  -6   1  26      307.80       95.83    122.93 o 
  -5   1  26       23.44       52.26    107.18 o 
  -4   1  26     2918.54     3072.87    129.28 o 
  -3   1  26      224.95      169.63     56.87 o 
  -2   1  26     8237.84     8346.21    243.06 o 
  -1   1  26     1316.73     1457.41     42.73 o 
   0   1  26    11389.69    10211.68    212.49 o 
   1   1  26     1345.83     1485.89    120.31 o 
   2   1  26     7979.45     8342.01    252.27 o 
   3   1  26      168.88      248.75     57.35 o 
   4   1  26     2626.30     2917.63    126.58 o 
   5   1  26       14.12      237.10    109.60 o 
   6   1  26      340.23      246.59    122.93 o 
  -6   2  26       18.63      188.95    108.63 o 
  -5   2  26     1038.60     1207.28    130.99 o 
  -4   2  26       72.58      295.66     86.13 o 
  -3   2  26     4612.60     4723.95    168.64 o 
  -2   2  26       34.37       75.24     44.52 o 
  -1   2  26    11072.43    11490.90    299.55 o 
   0   2  26     2400.86     2302.81     70.36 o 
   1   2  26    10991.71    10726.50    280.67 o 
  -5   3  26       26.37       84.20    109.60 o 
  -4   3  26     1962.03     2138.68    119.48 o 
  -3   3  26      344.49      385.05     58.81 o 
  -2   3  26     8738.26     8986.69    248.75 o 
  -1   3  26     1038.00      973.94     57.40 o 
   0   3  26     9921.30     9732.06    277.17 o 
   1   3  26     1163.79      967.05     54.51 o 
  -5   4  26      936.60     1131.15    132.92 o 
  -4   4  26      259.87      269.58     94.86 o 
  -3   4  26     4005.04     4019.15    105.88 o 
  -2   4  26     1049.05     1118.93     62.24 o 
  -1   4  26     8948.77     9021.02    258.66 o 
   0   4  26      952.88     1130.06     54.73 o 
   1   4  26     8368.45     8041.52    241.66 o 
  -5   5  26      132.82      106.95    117.35 o 
  -4   5  26     1520.77     1465.08    115.07 o 
  -3   5  26      368.98      355.52     57.36 o 
  -2   5  26     6091.73     6097.49    197.87 o 
  -1   5  26      771.39      738.26     55.69 o 
   0   5  26     9757.71     9869.96    280.62 o 
   1   5  26      678.80      526.34     51.33 o 
  -5   6  26      728.94      668.11    130.96 o 
  -4   6  26      220.26      199.15    100.18 o 
  -3   6  26     2822.02     2899.10     84.89 o 
  -2   6  26      332.71      349.95     53.00 o 
  -1   6  26     6174.34     6330.59    205.70 o 
   0   6  26     2098.47     2229.40     71.53 o 
   1   6  26     6274.62     6411.81    203.53 o 
  -5   7  26       77.12      201.30    120.25 o 
  -4   7  26     1613.18     1698.89    135.17 o 
  -3   7  26      232.76      113.01     82.52 o 
  -2   7  26     4225.29     4347.57    155.20 o 
  -1   7  26      864.68      881.87     60.78 o 
   0   7  26     5784.98     5891.66    193.44 o 
   1   7  26      886.63      809.97     58.84 o 
  -5   8  26      620.93      572.20    146.68 o 
  -4   8  26      207.47      270.53    110.58 o 
  -3   8  26     2203.91     2201.82    126.77 o 
  -2   8  26      994.43     1160.39     67.56 o 
  -1   8  26     4283.99     4310.32    158.13 o 
   0   8  26      160.88      227.21     51.30 o 
   1   8  26     4270.82     4051.82    150.84 o 
   2   8  26      834.02      788.82     59.08 o 
  -4   9  26      924.61     1081.74    137.52 o 
  -3   9  26      424.36      357.95     96.81 o 
  -2   9  26     3139.20     3144.23    130.51 o 
  -1   9  26      253.31      251.43     52.75 o 
   0   9  26     3997.74     4196.35    147.15 o 
   1   9  26      151.44      162.85     46.70 o 
   2   9  26     3331.42     3247.87    122.04 o 
  -4  10  26      345.37      193.12    127.53 o 
  -3  10  26     1530.43     1320.64    128.14 o 
  -2  10  26      186.48      235.92     91.22 o 
  -1  10  26     2805.80     2960.23    122.96 o 
   0  10  26      243.67      436.55     80.82 o 
   1  10  26     2743.59     2386.29    114.71 o 
  -4  11  26      806.88     1131.72    148.15 o 
  -3  11  26      249.24      375.32    112.52 o 
  -2  11  26     1795.87     2060.16    132.05 o 
  -1  11  26      246.72      134.30     82.03 o 
   0  11  26     2208.90     2053.49    120.22 o 
   1  11  26      283.32      236.67     84.46 o 
   2  11  26     1862.65     1753.28    118.73 o 
  -3  12  26      822.29     1289.59    134.84 o 
  -2  12  26      169.32      339.24    105.98 o 
  -1  12  26     1772.21     1811.52    124.53 o 
   0  12  26      317.70      376.55     92.44 o 
   1  12  26     1593.72     1512.09    115.31 o 
  -3  13  26      230.79      389.34    126.07 o 
  -2  13  26      716.74      666.65    127.57 o 
  -1  13  26      182.26      279.96     97.76 o 
   0  13  26     1686.58     1293.88    127.18 o 
   1  13  26      186.03       72.11     90.74 o 
   2  13  26      750.29      708.31    116.68 o 
  -2  14  26       77.53      160.90    120.49 o 
  -1  14  26      758.36      822.08    121.04 o 
   0  14  26      134.16      183.41    100.17 o 
   1  14  26      841.14      853.36    115.48 o 
   2  14  26       98.77      230.10    101.38 o 
  -1  15  26       74.75      118.56    111.30 o 
   0  15  26      534.85      729.72    125.86 o 
   1  15  26       58.24       72.10    102.34 o 
   1   0  27      746.48      963.27     41.65 o 
   2   0  27      749.28      908.45     60.77 o 
   3   0  27      571.56      804.63     66.08 o 
   4   0  27      202.72      262.30     90.50 o 
  -5   1  27      273.22      216.82    112.77 o 
  -4   1  27      598.15      380.28     95.13 o 
  -3   1  27      549.83      553.35     61.97 o 
  -2   1  27      332.86      469.03     55.18 o 
  -1   1  27       41.80       33.86     51.29 o 
   0   1  27       10.28       13.78    110.93 o 
   1   1  27        7.28       65.38     31.45 o 
   2   1  27      342.78      473.64     55.67 o 
   3   1  27      688.04      817.31     65.37 o 
   4   1  27      609.06      570.06     96.10 o 
   5   1  27      263.68       64.85    109.62 o 
  -5   2  27      484.71      655.41    119.56 o 
  -4   2  27      391.01      591.25     96.81 o 
  -3   2  27      949.44     1069.58     68.04 o 
  -2   2  27      107.65      186.31     48.63 o 
  -1   2  27       96.73      102.11     48.39 o 
   0   2  27        2.68       17.18     37.26 o 
   1   2  27      166.68      258.43     46.70 o 
  -5   3  27      376.48      555.89    122.46 o 
  -4   3  27      572.07      428.68     96.34 o 
  -3   3  27      432.07      469.06     60.75 o 
  -2   3  27      665.41      602.34     61.49 o 
   0   3  27      237.77       29.04     41.87 o 
   1   3  27      203.29      158.26     42.35 o 
  -5   4  27      322.90      345.81    120.03 o 
  -4   4  27      412.94      571.65     99.23 o 
  -3   4  27      711.25      707.15     64.15 o 
  -2   4  27      413.82      543.13     55.18 o 
  -1   4  27      475.55      456.03     52.53 o 
   0   4  27      206.96      210.53     42.83 o 
   1   4  27      462.96      512.67     49.38 o 
  -5   5  27      295.81      158.75    122.45 o 
  -4   5  27      232.86       68.72     97.28 o 
  -3   5  27      322.74      262.09     58.32 o 
  -2   5  27      849.66      720.11     61.99 o 
  -1   5  27      196.65      209.07     48.40 o 
   0   5  27      390.52      290.20     48.89 o 
   1   5  27      147.00      141.31     44.28 o 
  -5   6  27      378.20      299.60    129.47 o 
  -4   6  27      338.45      775.62    108.42 o 
  -3   6  27      531.95      535.90     89.56 o 
  -1   6  27      540.78      450.00     55.19 o 
   0   6  27        6.08        3.63     41.86 o 
   1   6  27      510.41      516.07     51.56 o 
  -5   7  27       92.17       22.99    129.69 o 
  -4   7  27      717.74      726.46    117.89 o 
  -3   7  27      134.23      220.43     86.62 o 
  -2   7  27      640.10      591.64     60.28 o 
  -1   7  27      112.35       96.78     47.91 o 
   0   7  27      422.61      464.47     52.28 o 
   1   7  27       82.82       80.09     44.76 o 
  -5   8  27      296.11      151.73    138.18 o 
  -4   8  27       72.81      145.65    113.23 o 
  -3   8  27      398.15      364.72     95.35 o 
  -2   8  27      275.69      311.69     56.38 o 
  -1   8  27      833.95      890.04     60.77 o 
   0   8  27      405.17      536.09     55.42 o 
   1   8  27     1058.00     1023.17     61.03 o 
   2   8  27      209.40      259.16     50.09 o 
  -4   9  27      350.62      422.53    123.90 o 
  -3   9  27      124.36      149.29     95.33 o 
  -2   9  27      493.57      372.50     90.28 o 
  -1   9  27      362.40      216.36     51.55 o 
   0   9  27      998.68      947.54     64.17 o 
   1   9  27      413.28      434.19     53.00 o 
   2   9  27      651.86      592.35     89.32 o 
  -4  10  27      119.98      202.28    121.95 o 
  -3  10  27      470.37      477.76    108.43 o 
  -2  10  27      129.55      225.51     94.12 o 
  -1  10  27      829.52      830.91     91.27 o 
   0  10  27      251.89      160.68     77.44 o 
   1  10  27      812.11      810.80     90.06 o 
   2  10  27       64.07       26.86     78.39 o 
  -4  11  27      198.69      376.99    139.13 o 
  -3  11  27       70.61      104.28    109.60 o 
  -2  11  27      718.70      938.52    117.41 o 
  -1  11  27      157.50      119.53     83.24 o 
   0  11  27      836.87      781.75    100.23 o 
   1  11  27      163.24      151.23     83.00 o 
   2  11  27      625.19      397.21     98.28 o 
  -3  12  27      465.64      795.52    127.79 o 
  -2  12  27       61.65       -5.56    111.78 o 
  -1  12  27      773.59      774.91    104.82 o 
   0  12  27      131.85      430.45     90.01 o 
   1  12  27      684.84      401.35     96.83 o 
   2  12  27       58.55       83.47     92.42 o 
  -3  13  27       41.69       57.82    121.94 o 
  -2  13  27      512.66      476.31    129.24 o 
   0  13  27      474.80      346.58    103.34 o 
   1  13  27      160.65      354.48     98.24 o 
   2  13  27      513.03      527.38    116.17 o 
  -2  14  27       30.68      123.63    128.47 o 
  -1  14  27      440.31      430.30    111.08 o 
   0  14  27      160.86      242.45    105.98 o 
   1  14  27      480.89      542.13    112.30 o 
   2  14  27       36.11     -101.37    101.37 o 
   0  15  27      489.28      306.88    122.46 o 
   0   0  28     5706.39     5681.29    217.40 o 
   1   0  28     5551.67     5757.49    149.28 o 
   2   0  28      975.10      900.16     62.97 o 
   3   0  28     2753.32     3308.42     93.38 o 
   4   0  28      543.36      605.36     99.00 o 
   5   0  28      669.41      566.91    121.03 o 
  -5   1  28      268.02      239.08    115.19 o 
  -4   1  28     1577.03     1824.69    116.77 o 
  -3   1  28     1029.74      979.08     67.56 o 
  -2   1  28     3802.51     3873.61    106.62 o 
  -1   1  28     4315.74     4544.68    165.39 o 
   0   1  28     7476.94     7209.13    373.91 o 
   1   1  28     4419.79     4633.74     92.30 o 
   2   1  28     3419.73     3636.64     95.89 o 
   3   1  28     1177.47     1269.13     71.93 o 
   4   1  28     1929.19     2258.03    124.80 o 
   5   1  28      206.64      256.74    107.68 o 
  -5   2  28      793.82     1149.90    133.39 o 
  -4   2  28      644.82      697.88    102.15 o 
  -3   2  28     2246.76     2428.71     81.94 o 
  -2   2  28     3117.68     3070.72     90.52 o 
  -1   2  28     5965.05     6011.21    215.46 o 
   0   2  28     2722.35     2927.54     92.69 o 
   1   2  28     5449.60     5924.27    204.39 o 
  -5   3  28       83.74       99.68    113.23 o 
  -4   3  28     1429.58     1560.89    119.90 o 
  -3   3  28     1770.15     1714.69     76.82 o 
  -2   3  28     4018.02     4044.11    114.16 o 
  -1   3  28     4321.33     4392.61    114.46 o 
   0   3  28     5500.15     5368.94    208.30 o 
   1   3  28     3999.17     4003.42    113.70 o 
  -5   4  28      538.77      739.42    125.37 o 
  -4   4  28      562.91      647.48    102.87 o 
  -3   4  28     3001.79     3185.62     87.33 o 
  -2   4  28     1531.75     1598.41     69.54 o 
  -1   4  28     4143.80     4298.10    112.24 o 
   0   4  28     4449.68     4273.81    178.64 o 
   1   4  28     4235.94     4189.16    116.87 o 
  -5   5  28      206.97      356.67    130.42 o 
  -4   5  28     1334.91     1667.29    124.73 o 
  -3   5  28      927.46      837.30     91.77 o 
  -2   5  28     3877.60     4139.56    158.32 o 
  -1   5  28     1930.82     1779.21     71.51 o 
   0   5  28     5275.48     4965.36    182.66 o 
   1   5  28     2122.68     1965.74     70.55 o 
  -5   6  28      730.09      820.61    139.91 o 
  -4   6  28      357.97      400.76    106.24 o 
  -3   6  28     1729.28     1823.75    109.76 o 
  -2   6  28     2150.56     2227.29     77.09 o 
  -1   6  28     3519.01     3416.27     90.79 o 
   0   6  28     1355.88     1487.70     64.92 o 
   1   6  28     3339.29     3224.43     82.04 o 
  -5   7  28      139.32      202.28    130.66 o 
  -4   7  28     1134.04     1259.91    128.10 o 
  -3   7  28      744.52      719.00     98.29 o 
  -2   7  28     1817.07     2049.61     75.61 o 
  -1   7  28     2299.60     2360.28     78.55 o 
   0   7  28     3670.16     3478.47     99.54 o 
   1   7  28     2227.52     2189.94     73.70 o 
  -4   8  28      369.77      282.90    120.76 o 
  -3   8  28     1485.30     1563.35    118.93 o 
  -2   8  28     1439.11     1466.99    103.19 o 
  -1   8  28     2177.08     2244.47     75.87 o 
   0   8  28     2351.69     2575.59     78.31 o 
   1   8  28     2157.84     2111.59     73.21 o 
   2   8  28     1423.93     1559.02     97.14 o 
  -3   9  28      618.74      565.68    105.78 o 
  -2   9  28     1726.20     1525.92    120.66 o 
  -1   9  28     1430.26     1471.83    101.25 o 
   0   9  28     2796.20     2665.41     79.06 o 
   1   9  28     1335.77     1259.77     93.25 o 
   2   9  28     1778.17     1732.90    109.52 o 
  -4  10  28      297.61      189.48    128.98 o 
  -3  10  28      836.98      908.09    121.29 o 
  -2  10  28      632.01      646.30    103.60 o 
  -1  10  28     2023.32     1862.67    111.96 o 
   0  10  28     1378.22     1530.09    105.61 o 
   1  10  28     1956.31     1901.10    111.47 o 
   2  10  28      660.53      658.90     93.92 o 
  -3  11  28      405.36      416.50    119.07 o 
  -2  11  28      935.25      930.69    122.03 o 
  -1  11  28      796.48      761.14     98.29 o 
   0  11  28     1268.81     1177.76    107.05 o 
   1  11  28      792.21      788.73     98.29 o 
   2  11  28     1018.04      722.03    107.02 o 
  -3  12  28      638.31      694.68    129.25 o 
  -2  12  28      326.51      525.13    112.04 o 
  -1  12  28      682.79      687.22    104.33 o 
   0  12  28      900.60     1038.64    111.37 o 
   1  12  28      630.55      707.77    101.18 o 
   2  12  28      367.18      476.02    100.43 o 
  -2  13  28      473.81      462.74    124.64 o 
  -1  13  28      464.55      419.91    110.36 o 
   0  13  28      490.87      476.31    104.56 o 
   1  13  28      508.32      518.67    108.19 o 
   2  13  28      475.42      287.04    109.15 o 
  -1  14  28      556.90      439.78    121.74 o 
   0  14  28      251.07      176.16    110.34 o 
   1  14  28      514.54      593.21    116.90 o 
   1   0  29       20.44       67.05     37.62 o 
   2   0  29      189.38      177.37     51.54 o 
   3   0  29      305.76      419.15     62.19 o 
   4   0  29       69.61      -28.31     90.25 o 
   5   0  29      589.25      502.49    114.25 o 
  -5   1  29       78.52      325.18    113.96 o 
  -4   1  29      739.60      680.98    106.52 o 
  -3   1  29      103.24      263.01     57.83 o 
  -2   1  29      156.60      258.43     53.23 o 
  -1   1  29       50.04      143.59     67.14 o 
   0   1  29       19.77       62.45     34.36 o 
   1   1  29       26.43      110.22     32.51 o 
   2   1  29      247.71      273.94     55.17 o 
   4   1  29      695.24      670.07    104.82 o 
   5   1  29       75.33       46.21    106.94 o 
  -5   2  29      483.36      691.71    125.61 o 
  -4   2  29       78.09      226.71     93.15 o 
  -3   2  29     1068.26     1202.61     69.74 o 
  -2   2  29      156.99      279.48     52.02 o 
  -1   2  29      651.98      680.54     55.68 o 
   0   2  29       14.68      105.73     42.34 o 
   1   2  29      749.86      798.28     55.20 o 
  -5   3  29      130.24       19.84    117.59 o 
  -4   3  29      635.95      701.50    110.62 o 
  -3   3  29       33.74        6.77     54.92 o 
  -2   3  29     1082.99      927.82     65.15 o 
  -1   3  29      299.01      114.23     52.03 o 
   0   3  29      465.04      306.92     48.41 o 
   1   3  29      258.02      234.26     47.92 o 
  -5   4  29      384.39      362.77    131.89 o 
  -4   4  29      104.95      264.94     94.61 o 
  -3   4  29      969.60     1015.79     93.95 o 
  -2   4  29      145.13      295.44     51.78 o 
  -1   4  29      219.49      201.82     49.85 o 
   0   4  29      382.09      300.84     48.16 o 
   1   4  29      102.38       51.30     43.79 o 
  -5   5  29       42.40      -89.76    127.26 o 
  -4   5  29      581.31      688.14    110.86 o 
  -3   5  29       36.24       24.92     80.33 o 
  -2   5  29      502.83      473.93     57.61 o 
  -1   5  29      488.13      424.80     53.74 o 
   0   5  29      141.31       54.69     44.76 o 
   1   5  29      360.86      389.41     50.58 o 
  -5   6  29      443.02      350.44    131.90 o 
  -4   6  29       73.55      218.97    104.04 o 
  -3   6  29      262.58      262.56     87.84 o 
  -2   6  29      209.97      192.62     52.99 o 
  -1   6  29      470.62      437.86     53.98 o 
   0   6  29      709.39      811.52     56.41 o 
   1   6  29      552.32      515.11     51.80 o 
  -5   7  29       17.14      130.16    132.34 o 
  -4   7  29      422.05      221.44    129.48 o 
  -3   7  29      131.20      199.86     90.74 o 
  -2   7  29      546.32      434.00     81.33 o 
  -1   7  29      226.63      174.47     50.33 o 
   0   7  29      181.62      110.58     47.19 o 
   1   7  29      320.53      288.96     49.61 o 
  -4   8  29       58.49       95.33    114.20 o 
  -3   8  29      600.20      680.17    104.08 o 
  -2   8  29      105.27      -31.45     79.36 o 
  -1   8  29      342.05      298.88     51.06 o 
   0   8  29       55.93      107.91     49.12 o 
   1   8  29      390.86      372.47     50.34 o 
  -4   9  29      427.72      629.96    135.53 o 
  -3   9  29       97.02      211.71     98.96 o 
  -2   9  29      398.36      435.39     93.90 o 
  -1   9  29      220.23      260.37     76.71 o 
   1   9  29      229.90      230.61     77.19 o 
   2   9  29      430.31      399.34     87.85 o 
  -4  10  29       46.58      106.70    127.02 o 
  -3  10  29      301.94      294.50    108.17 o 
  -2  10  29      240.56      532.12    101.15 o 
  -1  10  29      338.29      251.93     85.19 o 
   0  10  29      687.54      786.02     94.65 o 
   1  10  29      322.85      383.57     80.59 o 
   2  10  29      235.66      274.41     93.41 o 
  -3  11  29       85.90      120.25    111.54 o 
  -2  11  29      183.62      264.72    106.71 o 
  -1  11  29      587.70      585.03     97.06 o 
   0  11  29      451.50      319.47     90.52 o 
   1  11  29      569.95      611.89     95.85 o 
   2  11  29      173.88      128.49     94.85 o 
  -3  12  29      336.50      182.95    122.45 o 
  -2  12  29      111.06      -29.03    109.36 o 
  -1  12  29      330.14      304.68     99.95 o 
   0  12  29      353.58      640.10    105.03 o 
   1  12  29      252.42      280.70     92.68 o 
   2  12  29       72.70      231.55     98.96 o 
  -2  13  29      251.43      230.85    124.62 o 
  -1  13  29      222.08      183.42    103.08 o 
   0  13  29      211.87      -25.65    100.90 o 
   1  13  29      173.86      164.54    100.90 o 
   2  13  29      252.57      141.80    108.17 o 
  -1  14  29      223.48      243.19    110.34 o 
   0  14  29      196.73      201.32    109.85 o 
   1  14  29      272.90      305.38    109.38 o 
   0   0  30     3212.33     3399.28     99.76 o 
   1   0  30     2385.24     2253.22     51.67 o 
   2   0  30     2609.91     2336.88     79.31 o 
   3   0  30     1877.09     2179.12     81.43 o 
   4   0  30      621.37      544.39    112.80 o 
   5   0  30      223.41      118.81    114.94 o 
  -5   1  30      354.47      476.74    134.07 o 
  -4   1  30      769.53      863.05    109.91 o 
  -3   1  30     2251.23     2296.92     80.00 o 
  -2   1  30     1352.47     1329.70     68.80 o 
  -1   1  30     5487.99     5735.86    388.14 o 
   0   1  30     1927.64     1647.17     46.95 o 
   1   1  30     5381.70     5730.12    147.41 o 
   2   1  30     1629.20     1661.54     70.03 o 
   3   1  30     2314.57     2575.61     82.67 o 
   4   1  30      834.53     1005.20    111.85 o 
   5   1  30      293.98      278.05    114.70 o 
  -5   2  30      381.94      418.67    125.84 o 
  -4   2  30     1159.41     1275.48    114.79 o 
  -3   2  30      815.68      889.27     63.43 o 
  -2   2  30     4967.70     5011.45    164.07 o 
  -1   2  30     1549.05     1761.84     68.09 o 
   0   2  30     6504.14     6982.81    205.54 o 
   1   2  30     1637.00     1627.50     64.46 o 
  -5   3  30      303.01      268.85    124.63 o 
  -4   3  30      484.80      633.64    109.64 o 
  -3   3  30     2473.91     2647.64    118.56 o 
  -2   3  30     1261.00     1202.87     66.61 o 
  -1   3  30     6527.90     6453.85    192.60 o 
   0   3  30     2405.21     2108.70     73.73 o 
   1   3  30     6256.64     6226.25    186.46 o 
  -5   4  30      360.61      603.31    131.41 o 
  -4   4  30      816.48      895.02    112.33 o 
  -3   4  30     1070.00     1184.64     98.80 o 
  -2   4  30     2011.01     1989.97     73.68 o 
  -1   4  30     1874.64     1911.85     69.80 o 
   0   4  30     5882.63     5893.96    182.74 o 
   1   4  30     1784.58     1865.63     66.40 o 
  -5   5  30      341.43      479.15    131.16 o 
  -4   5  30      775.08      839.79    116.68 o 
  -3   5  30     1067.69      951.91    100.74 o 
  -2   5  30     1171.98     1217.98     65.39 o 
  -1   5  30     3473.67     3276.59     98.55 o 
   0   5  30     1675.48     1380.52     65.19 o 
   1   5  30     3486.16     3091.18     87.63 o 
  -5   6  30      323.18      400.74    136.00 o 
  -4   6  30      529.55      442.20    116.66 o 
  -3   6  30      728.65      622.15     99.01 o 
  -2   6  30     3262.87     3579.05    124.71 o 
  -1   6  30      806.78      742.81     57.62 o 
   0   6  30     2076.61     2245.64     72.72 o 
   1   6  30      871.02      687.16     55.21 o 
  -4   7  30      376.39      360.59    118.10 o 
  -3   7  30     1548.85     1518.36    119.18 o 
  -2   7  30      528.28      687.65     87.62 o 
  -1   7  30     2640.99     2454.16     79.06 o 
   0   7  30     1158.68     1040.45     61.03 o 
   1   7  30     2774.92     2354.53     76.64 o 
  -4   8  30      577.20      618.41    126.59 o 
  -3   8  30      571.24      578.49    106.02 o 
  -2   8  30     2057.75     2462.30    122.63 o 
  -1   8  30      646.41      600.82     81.82 o 
   0   8  30     2626.06     2832.80    112.03 o 
   1   8  30      581.02      579.73     78.43 o 
   2   8  30     2250.92     2191.21    111.26 o 
  -4   9  30      396.37      447.47    128.99 o 
  -3   9  30      831.14      892.35    115.72 o 
  -2   9  30      632.46      425.30     99.24 o 
  -1   9  30     1977.80     1584.64    111.48 o 
   0   9  30      796.53      775.45     90.55 o 
   1   9  30     1984.35     1883.94    111.72 o 
   2   9  30      621.86      433.53     89.80 o 
  -3  10  30      516.93      684.46    117.87 o 
  -2  10  30     1028.90     1089.35    114.04 o 
  -1  10  30      552.48      467.63     91.98 o 
   0  10  30     1633.70     1891.33    116.53 o 
   1  10  30      546.13      404.94     84.96 o 
   2  10  30      904.34     1034.05    103.38 o 
  -3  11  30      599.94      261.16    125.14 o 
  -2  11  30      378.22      286.05    109.87 o 
  -1  11  30     1011.31      821.06    105.81 o 
   0  11  30      349.04      110.84     94.38 o 
   1  11  30      943.54      661.70    100.48 o 
   2  11  30      400.40      393.99    101.40 o 
  -2  12  30      554.33      668.26    124.65 o 
  -1  12  30      146.75      145.66     95.82 o 
   0  12  30     1180.82     1110.77    112.60 o 
   1  12  30      171.18      296.89     93.64 o 
   2  12  30      613.72      675.07    108.68 o 
  -2  13  30      274.91      364.67    124.38 o 
  -1  13  30      750.52      532.56    116.68 o 
   0  13  30       86.08       29.03     97.26 o 
   1  13  30      826.95      461.90    115.96 o 
   2  13  30      295.99       61.47    105.99 o 
   0  14  30      339.07      401.47    113.50 o 
   1   0  31       95.47      195.25     33.24 o 
   2   0  31       10.23      115.65     51.53 o 
   3   0  31      883.67     1108.68     98.30 o 
   4   0  31       53.13       75.25     99.44 o 
   5   0  31      289.32      293.05    116.40 o 
  -5   1  31       20.72     -115.16    115.16 o 
  -4   1  31      574.64      710.17    107.95 o 
  -3   1  31       67.61       80.81     81.54 o 
  -2   1  31      396.04      268.16     54.94 o 
  -1   1  31       59.10       96.12     56.01 o 
   0   1  31       25.88       13.79     28.14 o 
   1   1  31       35.82       79.21     36.78 o 
   2   1  31      425.63      517.95     56.39 o 
   3   1  31       56.75      121.94     83.23 o 
   4   1  31      558.00      450.69    108.44 o 
   5   1  31       14.14       81.29    110.57 o 
  -5   2  31      470.86      381.91    128.27 o 
  -4   2  31       24.09       65.81     94.60 o 
  -3   2  31      678.19      711.23     95.86 o 
  -2   2  31       97.14      151.95     52.75 o 
  -1   2  31      287.37      337.35     50.58 o 
   0   2  31       25.39      195.01     45.97 o 
   1   2  31      329.44      457.65     49.37 o 
  -5   3  31        0.86      -47.42    121.21 o 
  -4   3  31      743.36      610.77    114.75 o 
  -3   3  31       44.01       80.08     80.08 o 
  -2   3  31      485.55      371.54     56.15 o 
  -1   3  31       76.43       18.87     48.39 o 
   0   3  31      147.22      141.80     42.59 o 
   1   3  31      161.87      149.30     47.43 o 
  -5   4  31      428.22      498.30    136.49 o 
  -4   4  31        0.09        0.00     94.84 o 
  -3   4  31      899.30      968.97    100.00 o 
  -2   4  31      167.38      150.02     51.54 o 
  -1   4  31        8.48        2.42     45.73 o 
   0   4  31      502.16      486.77     52.28 o 
   1   4  31        5.95       35.56     43.06 o 
  -5   5  31       20.83       80.08    127.50 o 
  -4   5  31      527.51      331.10    109.64 o 
  -3   5  31       56.08       -4.36     81.29 o 
  -2   5  31      211.48      252.14     51.78 o 
  -1   5  31      668.19      581.73     56.41 o 
   0   5  31       57.63      -37.26     42.10 o 
   1   5  31      605.86      503.99     53.26 o 
  -4   6  31       92.91      163.08    107.19 o 
  -3   6  31      114.40      143.97     88.32 o 
  -2   6  31      503.01      573.40     85.44 o 
  -1   6  31      227.61      288.21     50.58 o 
   0   6  31      295.80      371.23     50.58 o 
   1   6  31      224.08      197.22     46.22 o 
  -3   7  31      238.34      228.67     99.70 o 
  -2   7  31      375.31      302.03     83.01 o 
  -1   7  31      248.46       78.16     69.69 o 
   0   7  31       32.63       20.32     43.55 o 
   1   7  31      274.70      249.98     70.18 o 
  -4   8  31       32.99      -14.27    112.99 o 
  -3   8  31      446.04      493.96    106.01 o 
  -2   8  31      215.37      263.03     87.84 o 
  -1   8  31      108.99      163.56     74.04 o 
   0   8  31      402.17      319.71     75.99 o 
   1   8  31      103.65      142.76     69.93 o 
   2   8  31      280.88      229.65     81.31 o 
  -4   9  31      261.43      419.11    129.22 o 
  -3   9  31      118.72       15.24    100.17 o 
  -2   9  31      253.12      297.88    102.84 o 
  -1   9  31      609.79      609.74     92.95 o 
   0   9  31       64.71      203.00     76.46 o 
   1   9  31      663.58      607.83     85.93 o 
   2   9  31      231.47      263.52     86.39 o 
  -3  10  31      228.40      214.39    111.07 o 
  -2  10  31      439.25      485.01    105.28 o 
  -1  10  31      108.74      105.74     82.75 o 
   0  10  31      628.51      835.59     98.52 o 
   1  10  31       92.63       98.23     78.88 o 
   2  10  31      388.42      444.81     95.59 o 
  -3  11  31      236.79      115.42    121.47 o 
  -2  11  31       55.73      -58.79    104.52 o 
  -1  11  31      636.10      659.12    110.14 o 
   0  11  31       72.59      114.20     87.34 o 
   1  11  31      572.76      466.66     97.79 o 
   2  11  31       89.56       65.33     91.94 o 
  -2  12  31      257.83      537.44    121.72 o 
  -1  12  31       48.92      104.52     95.57 o 
   0  12  31      414.38      503.14    105.28 o 
   1  12  31       31.20       60.49     90.24 o 
   2  12  31      245.24      196.73    104.05 o 
  -1  13  31      290.65      228.92    108.41 o 
   0  13  31       49.67      -26.13    100.89 o 
   1  13  31      264.25      233.51    107.20 o 
   0   0  32     3443.61     3400.14    101.71 o 
   1   0  32      174.06      140.79     32.82 o 
   2   0  32     2959.41     3320.81     91.94 o 
   3   0  32      178.37      350.86     87.35 o 
   4   0  32     1477.60     1518.72    125.47 o 
   5   0  32       51.30      194.52    117.59 o 
  -5   1  32      447.51      417.48    132.14 o 
  -4   1  32       62.01       74.52     99.20 o 
  -3   1  32     2377.71     2371.18    123.64 o 
  -2   1  32      149.51       38.23     49.36 o 
  -1   1  32     4267.26     4543.99    112.99 o 
   0   1  32        4.49      -19.35     58.43 o 
   1   1  32     4441.63     4614.12    157.68 o 
   2   1  32      129.47      164.05     52.26 o 
   3   1  32     2348.80     2593.66    124.12 o 
   5   1  32      447.71      394.73    125.12 o 
  -5   2  32       68.78        9.92    120.97 o 
  -4   2  32      812.11     1023.56    115.24 o 
  -3   2  32      126.49      250.43     87.59 o 
  -2   2  32     3593.00     3867.05     92.48 o 
  -1   2  32       72.15      131.38     48.87 o 
   0   2  32     6617.24     6371.45    181.39 o 
   1   2  32       53.87      143.23     44.52 o 
  -5   3  32      419.00      628.74    138.43 o 
  -4   3  32       91.62      -31.21    102.59 o 
  -3   3  32     2141.85     2303.50    122.64 o 
  -2   3  32      130.51      191.88     49.84 o 
  -1   3  32     6407.90     6535.31    178.64 o 
   0   3  32       42.98      -17.42     39.68 o 
   1   3  32     6453.35     6374.45    169.64 o 
  -4   4  32      976.37     1250.06    123.00 o 
  -3   4  32      200.94      254.80     92.19 o 
  -2   4  32     3667.07     3797.56    125.49 o 
  -1   4  32       81.84      133.08     47.67 o 
   0   4  32     4274.35     4589.36    148.90 o 
   1   4  32      133.31      179.05     45.97 o 
  -3   5  32     1624.61     1746.19    118.22 o 
  -2   5  32      160.77      191.64     74.28 o 
  -1   5  32     2943.38     2881.09     82.72 o 
   0   5  32      140.89       71.62     43.55 o 
   1   5  32     2664.70     2710.85     79.55 o 
  -4   6  32      754.90      738.81    126.36 o 
  -3   6  32      272.12      400.25     95.34 o 
  -2   6  32     2404.33     2528.54    116.85 o 
  -1   6  32      115.53       21.53     45.97 o 
   0   6  32     2668.21     2788.16     76.39 o 
   1   6  32       89.46       50.33     42.34 o 
  -4   7  32       57.24      169.36    117.34 o 
  -3   7  32     1392.18     1386.36    122.07 o 
  -2   7  32      141.30      163.08     80.33 o 
  -1   7  32     3543.08     3314.15    125.70 o 
   0   7  32       55.85       80.57     64.36 o 
   1   7  32     3614.35     3350.52    121.83 o 
  -4   8  32      548.54      566.84    130.46 o 
  -3   8  32       88.20      -36.29    100.17 o 
  -2   8  32     2038.35     2296.12    125.77 o 
  -1   8  32       43.38      -71.62     71.62 o 
   0   8  32     3789.75     3960.29    133.98 o 
   1   8  32       55.73       92.67     72.58 o 
   2   8  32     2058.09     1987.18    116.56 o 
  -3   9  32      814.14      971.73    126.37 o 
  -2   9  32       73.58      266.39     94.12 o 
  -1   9  32     1751.03     1697.17    114.11 o 
   0   9  32      108.71      -12.10     75.73 o 
   1   9  32     1864.66     1497.67    110.01 o 
   2   9  32       76.72       95.09     82.02 o 
  -3  10  32      287.40      367.58    118.82 o 
  -2  10  32      908.85      897.24    117.91 o 
  -1  10  32       26.32       67.99     84.68 o 
   0  10  32     1158.28     1257.53    106.55 o 
   1  10  32       24.60      -32.66     79.11 o 
   2  10  32      935.01      818.09    108.47 o 
  -3  11  32      684.87      748.68    141.36 o 
  -2  11  32      160.11      232.53    110.82 o 
  -1  11  32     1056.18      930.51    115.01 o 
   0  11  32        0.93      -86.61     86.61 o 
   1  11  32     1010.04      900.94    113.56 o 
   2  11  32      183.87      200.35    102.35 o 
  -2  12  32      787.06      917.46    137.01 o 
  -1  12  32       15.57      354.44     94.60 o 
   0  12  32      938.02     1140.81    116.70 o 
   1  12  32       20.26      -87.58     87.58 o 
   2  12  32      759.51      799.56    119.10 o 
  -1  13  32      676.31      225.11    121.27 o 
   0  13  32        2.65      213.15    101.86 o 
   1  13  32      680.26      451.92    116.19 o 
   1   0  33      567.99      517.13     37.90 o 
   2   0  33       11.69       29.03     50.57 o 
   3   0  33      312.36      405.11     95.35 o 
   4   0  33       74.92      194.53    103.80 o 
   5   0  33      171.18      361.74    121.47 o 
  -5   1  33      114.85      148.08    128.72 o 
  -4   1  33      244.18      437.75    108.89 o 
  -3   1  33      146.83      250.19     90.50 o 
  -2   1  33      223.03      174.71     55.17 o 
  -1   1  33       51.00       20.24     33.66 o 
   0   1  33       51.17       22.92     29.42 o 
   1   1  33       36.27      146.61     34.19 o 
   2   1  33      211.28      316.27     52.99 o 
   4   1  33      383.98      350.43    110.11 o 
   5   1  33       74.19      -39.20    122.18 o 
  -5   2  33      353.59      645.65    138.18 o 
  -4   2  33      326.43      468.02    109.87 o 
  -3   2  33      435.90      783.43     96.57 o 
  -2   2  33      185.97      221.17     51.54 o 
  -1   2  33        9.00      -42.58     45.97 o 
   0   2  33       54.39      124.60     46.70 o 
   1   2  33        5.81      -28.31     41.86 o 
  -5   3  33       89.98      152.43    132.35 o 
  -4   3  33      581.66      560.33    114.00 o 
  -3   3  33      146.76      220.19     87.11 o 
  -2   3  33      119.93      101.38     70.89 o 
  -1   3  33      139.54      119.29     49.85 o 
   0   3  33       20.83       19.84     40.65 o 
   1   3  33      195.25      152.21     47.43 o 
  -4   4  33       27.48      -87.10    107.66 o 
  -3   4  33      280.02      589.25     93.41 o 
  -2   4  33      256.27      346.29     81.07 o 
  -1   4  33      271.48      288.70     51.06 o 
   0   4  33      289.08      143.51     46.46 o 
   1   4  33      302.21      324.77     48.40 o 
  -4   5  33      149.40      278.02    113.96 o 
  -3   5  33       86.01       -9.92     88.07 o 
  -1   5  33      513.79      377.11     52.52 o 
   0   5  33        5.57       67.02     41.13 o 
   1   5  33      518.15      463.28     52.04 o 
  -4   6  33      248.02      153.66    119.05 o 
  -3   6  33      226.83      322.56     95.58 o 
  -2   6  33      298.92      276.36     83.73 o 
  -1   6  33       17.11       40.65     66.53 o 
   0   6  33      100.21      -30.00     62.91 o 
   1   6  33       31.22       13.06     64.84 o 
  -4   7  33      276.42      267.88    124.14 o 
  -3   7  33      340.97      351.87    107.69 o 
  -2   7  33       79.47       80.09     80.57 o 
  -1   7  33      191.82      187.53     78.88 o 
   0   7  33        0.06      -63.87     63.87 o 
   1   7  33      210.56      249.24     74.29 o 
  -4   8  33       37.35       41.61    124.12 o 
  -3   8  33      151.80       62.43    101.38 o 
  -2   8  33      350.43      417.94     95.11 o 
  -1   8  33       26.84       -5.32     75.49 o 
   0   8  33      253.37      262.80     80.34 o 
   1   8  33       10.21      -15.48     71.86 o 
   2   8  33      373.05      403.43     88.82 o 
  -3   9  33      138.10      319.63    110.82 o 
  -2   9  33      100.85      172.76     95.57 o 
  -1   9  33      569.80      576.55     97.06 o 
   0   9  33       25.20      149.28     77.91 o 
   1   9  33      655.99      632.03     90.77 o 
   2   9  33       73.78      101.86     91.46 o 
  -3  10  33      174.01       87.59    114.45 o 
  -2  10  33      241.36      421.77    107.92 o 
  -1  10  33       19.09       36.53     82.99 o 
   0  10  33      616.61      671.94     98.76 o 
   1  10  33       29.50       43.31     81.29 o 
   2  10  33      229.51      120.99     94.61 o 
  -2  11  33       35.24       97.99    105.97 o 
  -1  11  33      493.84      139.89    101.41 o 
   0  11  33        0.02      -29.27     89.52 o 
   1  11  33      420.10      263.79    102.37 o 
   2  11  33       45.36       41.37    100.17 o 
  -2  12  33      339.33      283.62    130.19 o 
  -1  12  33       38.31      140.33     98.47 o 
   0  12  33      279.77      358.14    106.96 o 
   1  12  33       28.43       26.61     95.32 o 
   2  12  33      353.32      277.57    110.35 o 
   0  13  33        3.01      -87.10    105.73 o 
   0   0  34     3066.31     2960.21     84.67 o 
   1   0  34      100.93      120.30     32.52 o 
   2   0  34     2740.52     2882.29    119.32 o 
   3   0  34      105.96      104.77     88.56 o 
   4   0  34      778.99      859.87    123.46 o 
   5   0  34        3.78       41.86    120.48 o 
  -5   1  34      334.53      120.03    137.69 o 
  -4   1  34       58.15      170.81    105.73 o 
  -3   1  34     2019.37     2206.97    126.02 o 
  -2   1  34       89.80      193.08     75.49 o 
  -1   1  34     3736.15     4005.66     96.09 o 
   0   1  34      425.95      471.84     77.81 o 
   1   1  34     3560.48     3790.50    197.45 o 
   2   1  34       69.79       24.44     71.13 o 
   3   1  34     2037.80     2397.00    126.74 o 
   4   1  34       42.92      180.49    107.42 o 
   5   1  34      444.19      579.86    131.90 o 
  -4   2  34     1066.30     1413.34    130.75 o 
  -3   2  34       32.83        9.44     85.89 o 
  -2   2  34     2938.81     3268.87    120.31 o 
  -1   2  34      426.07      388.94     53.25 o 
   0   2  34     5325.24     5375.94    152.19 o 
   1   2  34      254.86      264.01     46.95 o 
  -4   3  34       32.47       78.39    107.42 o 
  -3   3  34     1441.23     1649.76    120.87 o 
  -2   3  34      168.57       60.01     74.53 o 
  -1   3  34     4009.02     4368.22    134.27 o 
   0   3  34      520.02      515.32     49.86 o 
   1   3  34     3730.96     3555.90    125.01 o 
  -4   4  34      690.97      796.14    123.69 o 
  -3   4  34      110.76      148.08     90.25 o 
  -2   4  34     2107.52     2384.42    112.94 o 
  -1   4  34      340.61      494.18     50.82 o 
   0   4  34     2728.82     2812.79     76.15 o 
   1   4  34      336.94      444.08     48.89 o 
  -4   5  34       49.32      134.28    109.36 o 
  -3   5  34     1318.67     1398.64    120.13 o 
  -2   5  34      214.62      243.19     82.76 o 
  -1   5  34     2213.26     2221.10    106.90 o 
   0   5  34      103.42       66.54     63.88 o 
   1   5  34     2344.84     2008.74    101.58 o 
  -4   6  34      875.67      873.95    133.88 o 
  -3   6  34       57.07      131.38    100.17 o 
  -2   6  34     1598.78     1827.31    110.47 o 
  -1   6  34      179.69      368.04     75.50 o 
   0   6  34     2463.89     2400.70    107.40 o 
   1   6  34      209.69      199.87     69.93 o 
  -4   7  34       54.48      118.31    118.55 o 
  -3   7  34      999.85     1046.69    121.06 o 
  -2   7  34       39.00      -79.12     79.12 o 
  -1   7  34     2074.58     1867.56    111.48 o 
   0   7  34      277.59      274.90     73.32 o 
   1   7  34     2098.16     1739.14    107.36 o 
  -3   8  34      122.02       75.49    105.98 o 
  -2   8  34     1275.82     1430.79    115.52 o 
  -1   8  34      231.23      334.42     83.48 o 
   0   8  34     2059.34     2001.26    112.20 o 
   1   8  34      247.42      292.80     77.92 o 
   2   8  34     1191.69     1072.54    105.82 o 
  -3   9  34      679.70      787.17    125.87 o 
  -2   9  34      150.02      181.47    105.01 o 
  -1   9  34     1364.45     1133.72    109.96 o 
   0   9  34      124.16      135.98     84.69 o 
   1   9  34     1417.45     1169.37    108.75 o 
   2   9  34      155.00       69.93     88.80 o 
  -3  10  34      127.40      139.85    120.98 o 
  -2  10  34      665.57      748.44    122.96 o 
  -1  10  34      103.29      156.30     88.80 o 
   0  10  34     1136.88     1166.43    111.39 o 
   1  10  34       76.49      163.56     85.65 o 
   2  10  34      750.95      749.94    107.48 o 
  -2  11  34       41.41      192.83    113.71 o 
  -1  11  34      775.48      670.55    111.11 o 
   0  11  34       61.64       70.89     94.60 o 
   1  11  34      740.48      950.37    110.87 o 
   2  11  34       52.57        3.63     97.02 o 
  -1  12  34       36.69      121.70    103.31 o 
   0  12  34      465.08      449.19    113.26 o 
   1  12  34       48.47       73.79    101.62 o 
   1   0  35        3.51       49.79     31.90 o 
   2   0  35      363.33      496.85     85.43 o 
   3   0  35      102.37      252.12     98.72 o 
  -4   1  35      129.24      295.19    112.75 o 
  -3   1  35      244.45      293.04     95.58 o 
  -2   1  35       66.70      117.83     76.46 o 
  -1   1  35       79.46      204.56     59.64 o 
   0   1  35       73.75       36.84     29.76 o 
   1   1  35      116.83      198.43     35.24 o 
   2   1  35       63.69      253.56     77.91 o 
   3   1  35      259.68      447.43    102.84 o 
   4   1  35      141.45      149.77    115.66 o 
  -4   2  35      370.64      338.56    116.65 o 
  -3   2  35      185.93      505.00     98.00 o 
  -2   2  35      145.68      210.27     77.43 o 
  -1   2  35      203.04      228.19     49.85 o 
   0   2  35      145.01      154.38     46.70 o 
   1   2  35      176.53      179.30     44.52 o 
  -4   3  35      127.19      239.06    113.24 o 
  -3   3  35      219.94      107.20     96.55 o 
  -2   3  35       92.63      164.29     75.97 o 
  -1   3  35      280.24      296.93     74.78 o 
   0   3  35        5.64      -40.16     40.16 o 
   1   3  35      228.17      211.01     67.51 o 
  -4   4  35      316.13      408.24    117.85 o 
  -3   4  35       35.30       89.76     93.15 o 
  -2   4  35      201.99      297.39     81.55 o 
  -1   4  35       39.37       66.78     68.23 o 
   0   4  35       43.88      147.10     65.08 o 
   1   4  35       49.02       64.60     67.02 o 
  -4   5  35      125.70      382.05    121.71 o 
  -3   5  35      273.96      317.00    100.91 o 
  -2   5  35       39.80      103.55     80.57 o 
  -1   5  35      145.38      104.53     74.53 o 
   0   5  35       41.43      -60.49     60.49 o 
   1   5  35      199.91      317.47     72.59 o 
  -4   6  35      142.17      235.19    122.92 o 
  -3   6  35      158.60       14.52    102.59 o 
  -2   6  35      249.98      289.90     87.36 o 
  -1   6  35       44.75       29.03     70.41 o 
   0   6  35      228.47      279.49     74.53 o 
   1   6  35       39.47       88.07     68.47 o 
  -3   7  35      173.52      205.43    106.47 o 
  -2   7  35      104.04       90.98     86.14 o 
  -1   7  35      365.71      189.01     83.49 o 
   0   7  35       13.46       -7.02     69.44 o 
   1   7  35      338.82      259.43     79.13 o 
  -3   8  35       52.64      -26.86    106.46 o 
  -2   8  35      178.40      141.79     93.40 o 
  -1   8  35       34.08      -70.65     81.05 o 
   0   8  35      188.03      266.65     85.17 o 
   1   8  35       22.47       28.79     77.18 o 
   2   8  35      185.66      206.89     90.74 o 
  -3   9  35      322.07      179.80    116.64 o 
  -2   9  35       30.95        6.05    101.13 o 
  -1   9  35      229.50      131.15     89.05 o 
   0   9  35       89.91       86.62     83.47 o 
   1   9  35      244.74      256.50     86.87 o 
   2   9  35       41.70      -35.81     89.52 o 
  -2  10  35      246.29      277.07    109.86 o 
  -1  10  35       66.05      -92.67     92.67 o 
   0  10  35      334.08      420.59     99.46 o 
   1  10  35       78.82      109.85     86.13 o 
   2  10  35      246.58      322.56    100.42 o 
  -2  11  35       22.24      -62.42    110.81 o 
  -1  11  35      261.64       17.91    103.33 o 
   0  11  35       90.54       75.25    102.10 o 
   1  11  35      267.32      282.88     96.55 o 
   2  11  35       27.66      -30.48    100.89 o 
   0  12  35      141.51       74.77    102.59 o 
   0   0  36     2510.60     2413.79     75.65 o 
   1   0  36      759.09      799.31     57.83 o 
   2   0  36     1499.48     1379.56    109.01 o 
   3   0  36      520.59      576.53    105.53 o 
   4   0  36      475.88      266.95    118.11 o 
  -4   1  36      159.08      101.38    116.87 o 
  -3   1  36     1004.97     1001.69    113.56 o 
  -2   1  36      771.27      792.37     98.77 o 
  -1   1  36     1987.43     2136.38    104.09 o 
   0   1  36     1264.67     1313.20    121.59 o 
   1   1  36     1858.48     1856.00    146.97 o 
   2   1  36      717.34      878.27     94.65 o 
   3   1  36     1016.16     1188.62    117.92 o 
   4   1  36      156.27      197.20    115.90 o 
  -4   2  36      678.79      867.78    127.81 o 
  -2   2  36     1260.08     1347.55    100.02 o 
  -1   2  36     1212.97     1447.56     94.94 o 
   0   2  36     1810.47     1664.24     91.60 o 
   1   2  36     1007.83      988.93     83.78 o 
  -4   3  36       96.86       76.46    110.57 o 
  -3   3  36      965.01     1116.17    118.88 o 
  -2   3  36      607.98      546.57     92.47 o 
  -1   3  36     1587.69     1198.00     97.87 o 
   0   3  36     1138.60      954.41     84.52 o 
   1   3  36     1710.27     1396.80     97.88 o 
  -4   4  36      473.64      520.34    123.67 o 
  -3   4  36      274.53      480.35    104.54 o 
  -2   4  36     1386.92     1539.49    105.36 o 
  -1   4  36      819.96      875.45     87.40 o 
   0   4  36     1568.54     1524.06     93.03 o 
   1   4  36     1011.83     1099.57     86.69 o 
  -4   5  36      166.90       94.12    116.14 o 
  -3   5  36      705.96      654.55    114.26 o 
  -2   5  36      514.77      363.78     92.22 o 
  -1   5  36     1643.67     1476.37    104.42 o 
   0   5  36      742.44      476.91     81.58 o 
   1   5  36     1600.12     1521.13    102.72 o 
  -4   6  36      541.42      756.83    133.60 o 
  -3   6  36      376.46      613.00    111.56 o 
  -2   6  36      780.58      966.89    102.40 o 
  -1   6  36      728.83      860.59     93.68 o 
   0   6  36     1675.40     1703.40    103.93 o 
   1   6  36      646.55      665.43     84.00 o 
  -3   7  36      688.59      776.53    120.79 o 
  -2   7  36      505.02      338.36     97.54 o 
  -1   7  36     1042.79      857.89     98.07 o 
   0   7  36      491.39      387.25     82.53 o 
   1   7  36     1018.23      731.73     93.46 o 
  -3   8  36      204.92      234.96    115.18 o 
  -2   8  36      741.99      732.03    107.48 o 
  -1   8  36      516.64      526.91     92.70 o 
   0   8  36      844.65      899.88     98.53 o 
   1   8  36      581.90      512.65     90.53 o 
   2   8  36      728.40      800.28    102.15 o 
  -3   9  36      455.52      316.07    121.49 o 
  -2   9  36      232.50      165.27    102.36 o 
  -1   9  36      701.99      639.54    102.88 o 
   0   9  36      613.14      691.54    103.11 o 
   1   9  36      693.78      424.34    100.21 o 
   2   9  36      319.18      308.06     96.31 o 
  -2  10  36      410.27      831.30    120.76 o 
  -1  10  36      357.43      478.44    102.12 o 
   0  10  36      578.64      617.45    104.32 o 
   1  10  36      373.42      447.95     99.22 o 
  -1  11  36      365.44      262.81    105.75 o 
   0  11  36      225.43      290.86    103.08 o 
   1  11  36      407.52      399.80    103.34 o 
   1   0  37       77.83       80.81     65.81 o 
   2   0  37      295.94      450.60     89.30 o 
   3   0  37        5.67       80.57     96.77 o 
   4   0  37      424.04      566.31    123.67 o 
  -4   1  37       30.21      112.02    114.20 o 
  -3   1  37      260.42      364.67    103.09 o 
  -2   1  37       26.84       21.29     79.84 o 
  -1   1  37       31.86       76.97     48.60 o 
   0   1  37        6.41       73.31     45.24 o 
   1   1  37       26.79       93.74     49.70 o 
   2   1  37       33.32      -60.00     79.60 o 
   3   1  37      308.37      475.28    105.51 o 
   4   1  37       19.47       -5.81    113.71 o 
  -4   2  37      211.48      205.19    121.23 o 
  -3   2  37       27.14      -95.08     95.08 o 
  -2   2  37      111.95       13.31     78.64 o 
  -1   2  37       30.31      227.67     75.00 o 
   0   2  37       72.52       51.78     64.36 o 
   1   2  37       39.25      150.73     70.89 o 
  -4   3  37       16.55      -46.45    112.74 o 
  -3   3  37      258.32      140.59    104.30 o 
  -2   3  37       16.03       49.36     79.60 o 
  -1   3  37       89.62      104.52     74.04 o 
   0   3  37       73.20        7.50     66.78 o 
   1   3  37       98.09      119.04     72.34 o 
  -4   4  37      367.88      289.92    123.42 o 
  -3   4  37       11.53        2.18     97.74 o 
  -2   4  37      310.30      357.43     87.60 o 
  -1   4  37       96.88      229.37     76.22 o 
   0   4  37       22.12       37.74     64.84 o 
   1   4  37       90.22      160.42     72.10 o 
  -4   5  37       16.81     -115.89    115.89 o 
  -3   5  37      305.89      373.64    108.65 o 
  -2   5  37       34.12       53.71     81.78 o 
  -1   5  37      107.33       94.12     79.85 o 
   0   5  37       55.85      -32.18     68.96 o 
   1   5  37      112.51       76.70     70.65 o 
  -3   6  37       47.35      132.83    106.46 o 
  -2   6  37      139.72      292.05     89.77 o 
  -1   6  37       49.10       -5.56     84.44 o 
   0   6  37       25.73       85.16     74.28 o 
   1   6  37       87.69      109.85     75.49 o 
  -3   7  37      168.73      191.64    108.88 o 
  -2   7  37       66.33      127.75     93.63 o 
  -1   7  37      133.85      192.60     83.23 o 
   0   7  37      141.88       56.38     76.70 o 
   1   7  37      159.90      168.17     79.85 o 
  -3   8  37       17.54      -89.76    109.60 o 
  -2   8  37      170.98      -39.68     99.93 o 
  -1   8  37      166.04      200.11     86.62 o 
   0   8  37      276.89      231.10     87.60 o 
   1   8  37      137.83      200.10     81.54 o 
   2   8  37      150.34       56.14     91.95 o 
  -2   9  37      110.78      178.56    105.98 o 
  -1   9  37      224.96      124.86     91.23 o 
   0   9  37       57.54       57.83     87.83 o 
   1   9  37      145.77      275.84     88.32 o 
  -1  10  37       44.35       84.44     96.05 o 
   0  10  37       82.51      120.25     99.20 o 
   1  10  37       35.61       84.44     92.18 o 
   2  10  37      105.37       45.73    106.22 o 
  -1  11  37       64.12       18.15    101.86 o 
   0  11  37      166.58      158.97    115.66 o 
   1  11  37      100.85       67.51    100.65 o 
   0   0  38      694.46      636.42     81.82 o 
   1   0  38     1650.25     1719.91     99.45 o 
   2   0  38      592.99      609.73     98.03 o 
   3   0  38      618.45      751.33    109.41 o 
   4   0  38      468.37      530.02    127.06 o 
  -4   1  38      273.03      368.30    123.17 o 
  -3   1  38      372.93      158.03    111.56 o 
  -2   1  38     1227.87     1230.25    110.43 o 
  -1   1  38      575.10      548.98     58.05 o 
   0   1  38     1955.47     1952.51    125.17 o 
   1   1  38      567.00      510.57     57.97 o 
   2   1  38     1243.85     1692.59    117.94 o 
   3   1  38      423.89      596.81    111.33 o 
   4   1  38      261.75      340.71    128.98 o 
  -4   2  38      151.34       42.83    121.71 o 
  -3   2  38      638.23      667.83    112.07 o 
  -2   2  38      391.68      366.89     88.82 o 
  -1   2  38     1405.87     1631.09    105.12 o 
   0   2  38      480.07      598.06     78.66 o 
   1   2  38     1319.28     1374.73     96.88 o 
  -4   3  38      273.67      398.06    126.07 o 
  -3   3  38      360.59      261.36    109.14 o 
  -2   3  38     1102.15     1050.44    110.18 o 
  -1   3  38      534.66      296.26     83.26 o 
   0   3  38     1240.74     1172.17     93.97 o 
   1   3  38      537.63      449.47     80.12 o 
  -3   4  38      442.31      648.61    113.26 o 
  -2   4  38      471.25      508.50     94.15 o 
  -1   4  38     1270.93     1468.61    104.62 o 
   0   4  38      455.98      473.89     78.17 o 
   1   4  38     1278.82     1413.16     98.33 o 
  -3   5  38      304.69      241.27    109.14 o 
  -2   5  38      834.28      680.04    105.31 o 
  -1   5  38      422.65      280.50     90.03 o 
   0   5  38     1214.15     1014.46     95.17 o 
   1   5  38      451.07      383.85     81.32 o 
  -3   6  38      533.92      617.42    120.05 o 
  -2   6  38      291.89      302.25     94.86 o 
  -1   6  38      985.93     1175.51    103.87 o 
   0   6  38      344.60      351.39     82.28 o 
   1   6  38     1139.47     1270.58    100.74 o 
  -3   7  38      248.32      195.04    120.51 o 
  -2   7  38      679.85      703.19    112.32 o 
  -1   7  38      339.88      116.64     95.59 o 
   0   7  38      816.78      660.42    102.89 o 
   1   7  38      361.82      272.25     86.40 o 
  -2   8  38      227.56      110.34    102.60 o 
  -1   8  38      751.66      773.91    104.58 o 
   0   8  38      298.06      263.77     91.47 o 
   1   8  38      655.54      720.36     97.06 o 
   2   8  38      225.84      153.17     95.82 o 
  -2   9  38      279.09      448.16    112.77 o 
  -1   9  38      265.07      199.88     98.73 o 
   0   9  38      705.78      561.83    105.78 o 
   1   9  38      219.45      125.10     94.37 o 
   2   9  38      290.84      297.89    100.18 o 
  -1  10  38      405.59      410.44    103.34 o 
   0  10  38      113.04       11.13     98.23 o 
   1  10  38      469.49      529.78    104.31 o 
   1   0  39        9.74      102.04     52.39 o 
   3   0  39        1.93      -99.68     99.68 o 
   4   0  39      242.50      160.43    124.86 o 
  -4   1  39        3.11     -113.95    113.95 o 
  -3   1  39      222.16      317.47    107.44 o 
  -2   1  39       38.57      137.91     88.07 o 
  -1   1  39       59.74      141.78     53.26 o 
   0   1  39       45.83       79.25     49.00 o 
   1   1  39       84.59      116.33     97.14 o 
   2   1  39       36.53      272.67     91.45 o 
   3   1  39      256.09      244.65    111.31 o 
   4   1  39        5.64       68.95    121.69 o 
  -3   2  39       18.12      -33.15     99.68 o 
  -2   2  39      201.79      279.72     90.26 o 
  -1   2  39       58.08      -31.21     78.39 o 
   0   2  39       11.39      -48.15     65.57 o 
   1   2  39       60.97      222.59     75.00 o 
  -3   3  39      196.57      346.02    110.34 o 
  -1   3  39       75.23       81.78     77.18 o 
   0   3  39       16.09       34.11     69.44 o 
   1   3  39       41.04       92.91     73.31 o 
  -3   4  39       31.79       82.74    103.31 o 
  -2   4  39       70.11       60.00     86.62 o 
  -1   4  39       17.35      -56.61     76.69 o 
   0   4  39      100.49       39.44     68.47 o 
   1   4  39        8.61        3.63     73.31 o 
  -3   5  39      216.10      346.02    121.71 o 
  -2   5  39       42.12       90.49     89.04 o 
  -1   5  39       34.12       46.69     79.12 o 
   0   5  39       55.58       -6.05     74.52 o 
  -3   6  39       41.08      217.51    113.96 o 
  -2   6  39      141.89      279.47     94.37 o 
  -1   6  39      143.93      101.62     86.86 o 
   0   6  39        9.57       -1.45     75.24 o 
   1   6  39      158.47       80.57     83.96 o 
  -2   7  39      124.79      239.54    101.14 o 
  -1   7  39       39.04       29.52     85.41 o 
   0   7  39      162.03      227.93     86.87 o 
   1   7  39       51.22       50.57     81.05 o 
  -2   8  39       67.01      -35.32     97.26 o 
  -1   8  39      141.77      282.61     96.54 o 
   0   8  39      101.15        8.71     86.14 o 
   1   8  39      148.69       94.12     90.01 o 
   2   8  39       55.01      134.52     93.88 o 
  -1   9  39       67.49       52.74     96.05 o 
   0   9  39      125.45       61.70     96.78 o 
   1   9  39       45.95       70.16     93.39 o 
   0  10  39       10.02      -45.97     98.23 o 
   0   0  40        2.07       15.00     71.61 o 
   1   0  40     1429.20     1396.13     75.76 o 
   2   0  40       69.47       -5.32     93.63 o 
   3   0  40      593.21      818.11    123.20 o 
  -3   1  40       61.42      204.45    109.60 o 
  -2   1  40     1371.38     1285.57    116.74 o 
  -1   1  40       40.78        3.45     52.51 o 
   0   1  40     1438.47     1478.17    223.08 o 
   1   1  40       48.73      -29.13     53.95 o 
   2   1  40     1179.66     1329.20    119.87 o 
   3   1  40       48.30      115.17    107.42 o 
  -3   2  40      728.85      775.83    120.31 o 
  -2   2  40       66.65      -85.41     85.41 o 
  -1   2  40     1204.11     1316.18    105.10 o 
   0   2  40       96.84        2.90     71.13 o 
   1   2  40     1153.86     1253.65    100.01 o 
  -3   3  40       50.62       23.47    109.36 o 
  -2   3  40      796.72      705.19    106.76 o 
  -1   3  40       44.77       95.33     79.60 o 
   0   3  40     1486.99     1268.28    105.37 o 
   1   3  40       31.57      -49.11     72.58 o 
  -3   4  40      390.90      468.28    118.82 o 
  -2   4  40       43.60      199.12     91.70 o 
  -1   4  40     1247.91     1536.34    110.91 o 
   0   4  40        6.78       68.95     71.61 o 
   1   4  40     1321.98     1412.67    107.77 o 
  -3   5  40       90.50       12.58    110.33 o 
  -2   5  40      897.29     1071.53    113.30 o 
  -1   5  40       35.26       21.05     82.74 o 
   0   5  40     1207.47      990.45    104.61 o 
   1   5  40       47.84      -64.36     76.21 o 
  -2   6  40       52.49       45.00     92.91 o 
  -1   6  40     1054.48      976.03    110.90 o 
   0   6  40        9.41      -30.73     81.05 o 
   1   6  40     1008.80     1159.28    107.50 o 
  -2   7  40      637.21      418.75    108.68 o 
  -1   7  40       29.09       29.76     87.34 o 
   0   7  40      996.45      698.27    104.60 o 
   1   7  40       20.00      -44.28     82.50 o 
  -2   8  40       53.15      -72.83    109.12 o 
  -1   8  40      704.71      624.76    111.83 o 
   0   8  40        5.68       31.21     91.69 o 
   1   8  40      716.76      720.14    105.78 o 
   2   8  40       39.52      103.55     98.47 o 
  -1   9  40       31.27      -37.98     95.33 o 
   0   9  40      531.37      303.26    103.59 o 
   1   9  40       41.90       95.33     93.63 o 
   1   0  41       86.99      123.70     59.40 o 
   2   0  41      109.98       46.94     92.67 o 
   3   0  41      109.92      147.59    114.20 o 
  -3   1  41      110.74      221.39    113.72 o 
  -2   1  41       57.77      117.34     98.71 o 
  -1   1  41       21.66       53.20     58.48 o 
   0   1  41       29.43       -1.55     67.62 o 
   1   1  41       32.85       -4.43     72.46 o 
   2   1  41       66.69      144.44     95.33 o 
   3   1  41      133.51      305.60    120.74 o 
  -3   2  41       45.71       86.62    112.50 o 
  -2   2  41       62.82      284.77     93.63 o 
  -1   2  41       58.82       66.54     89.76 o 
   0   2  41       12.51       78.63     73.31 o 
   1   2  41       29.46       47.42     77.66 o 
  -3   3  41       88.26      139.85    113.72 o 
  -2   3  41       58.17      -90.25     90.25 o 
  -1   3  41       16.19      142.74     81.78 o 
   0   3  41        5.49      171.53     79.36 o 
   1   3  41        8.55      -44.03     75.24 o 
  -3   4  41       48.08       45.24    114.20 o 
  -2   4  41       59.93      114.68     91.46 o 
  -1   4  41       89.93       49.60     84.68 o 
   0   4  41        0.15       -8.95     71.86 o 
   1   4  41      147.32      215.83     80.33 o 
  -2   5  41       68.55      129.20     97.99 o 
  -1   5  41       79.22        3.39     85.41 o 
   0   5  41       74.06       49.36     81.05 o 
   1   5  41       75.66       61.46     80.57 o 
  -2   6  41       53.93      116.38     98.47 o 
  -1   6  41      139.86      145.42     91.46 o 
   0   6  41        1.19      -21.05     82.02 o 
   1   6  41      109.99       69.68     86.86 o 
  -2   7  41      125.50      316.72    104.77 o 
  -1   7  41        0.06      107.66     90.73 o 
   0   7  41      127.54      -26.62     99.45 o 
   1   7  41        2.21       24.92     88.06 o 
   0   8  41        3.31      -52.02     91.45 o 
   1   8  41       85.31        8.71     92.43 o 
   0   0  42        5.73      -46.94     76.94 o 
   1   0  42     1084.86     1117.39     75.74 o 
   2   0  42       89.01      -46.94     95.57 o 
   3   0  42      580.88      805.02    126.59 o 
  -3   1  42       25.89     -112.02    112.02 o 
  -2   1  42      815.18      907.09    115.23 o 
  -1   1  42       83.38      132.12     59.59 o 
   0   1  42     1301.99     1286.26    154.27 o 
   1   1  42       69.21       22.24     59.01 o 
   2   1  42      823.37     1000.30    115.23 o 
   3   1  42       32.90      -74.03    111.29 o 
  -3   2  42      491.75      671.61    127.55 o 
  -2   2  42        8.86        6.29     95.57 o 
  -1   2  42      973.04     1052.48    110.16 o 
   0   2  42      261.71      446.95     83.00 o 
   1   2  42     1054.74     1230.76    104.84 o 
  -2   3  42      703.98      709.73    116.19 o 
  -1   3  42       33.97      -39.92     83.71 o 
   0   3  42      952.02      733.36     99.27 o 
   1   3  42       37.20       90.49     84.68 o 
  -2   4  42       61.72      117.59     95.33 o 
  -1   4  42      703.52      955.91    105.30 o 
   0   4  42        6.53      134.52     77.90 o 
   1   4  42      728.29      782.13    102.64 o 
  -2   5  42      563.36      490.85    111.34 o 
  -1   5  42       42.70      -23.95     83.71 o 
   0   5  42      692.03      719.89     98.04 o 
   1   5  42       45.44      163.80     86.13 o 
  -2   6  42       17.27      -95.08     98.47 o 
  -1   6  42      771.17      866.87    110.14 o 
   0   6  42      192.10       76.46     90.50 o 
   1   6  42      707.70      891.27    105.78 o 
  -1   7  42       32.76       -7.98     93.39 o 
   0   7  42      804.77      689.68    109.66 o 
   1   7  42       36.02      -57.58     87.83 o 
   0   8  42       17.90      -90.49     90.49 o 
   1   0  43       38.41      248.07     62.29 o 
   2   0  43       39.33      117.34    100.16 o 
  -2   1  43       70.96      219.21    102.10 o 
  -1   1  43        2.60       20.33     59.04 o 
   0   1  43       41.37       46.68     56.97 o 
   1   1  43        5.89      -61.18     61.18 o 
   2   1  43       79.82       98.23    101.38 o 
  -2   2  43       10.36      123.87     95.08 o 
  -1   2  43       39.96       20.81     91.94 o 
   0   2  43       53.19       29.28     76.94 o 
   1   2  43       27.43       12.34     82.26 o 
  -2   3  43       41.85       87.10     98.96 o 
  -1   3  43       28.58      -72.10     87.82 o 
   0   3  43       26.59      103.55     78.63 o 
   1   3  43       24.60       35.08     85.65 o 
  -2   4  43       50.11      221.86    102.34 o 
  -1   4  43       38.01       77.66     94.12 o 
   1   4  43       39.21      113.47     84.20 o 
  -2   5  43       96.31      157.27    105.25 o 
  -1   5  43        5.98      -34.36     95.81 o 
   0   5  43       22.74      121.70     85.89 o 
   1   5  43        0.90       -6.05     87.10 o 
  -1   6  43       59.78      121.70     92.42 o 
   0   6  43        7.70      111.05     87.82 o 
   1   6  43       57.72       44.28     91.21 o 
   0   7  43       92.82      101.62     97.26 o 
   0   0  44      564.75      467.62     93.18 o 
   1   0  44      527.42      561.09     72.54 o 
   2   0  44      110.82       30.49    105.25 o 
  -2   1  44      335.16      126.32    105.27 o 
  -1   1  44      299.12      395.11     67.83 o 
   0   1  44      652.89      650.79     70.86 o 
   1   1  44      283.02      388.68     69.58 o 
   2   1  44      369.87      424.47    110.84 o 
  -2   2  44      193.16       76.22    103.32 o 
  -1   2  44      439.70      437.32    105.52 o 
   0   2  44       81.92       14.03     80.57 o 
   1   2  44      459.24      286.07     99.95 o 
  -2   3  44      429.88      408.27    112.54 o 
  -1   3  44      124.77      127.03     95.33 o 
   0   3  44      322.86      276.36     91.23 o 
   1   3  44      150.88       49.84     86.38 o 
  -1   4  44      398.39      501.68    102.85 o 
   0   4  44      285.11      226.02     89.29 o 
   1   4  44      376.65      196.99     98.50 o 
  -1   5  44      275.80      313.61     99.21 o 
   0   5  44      544.45      442.19     97.30 o 
   1   5  44      293.26      241.75     95.83 o 
   0   6  44      200.62       61.22     97.51 o 
   1   0  45        2.57      -58.32     63.29 o 
  -1   1  45       12.31       51.94     63.54 o 
   0   1  45        2.59     -109.94    121.33 o 
   1   1  45       15.08      -62.83     64.66 o 
  -1   2  45       38.11      -16.21     95.57 o 
   0   2  45       27.96       98.47     84.68 o 
   1   2  45       49.01      -10.89     92.66 o 
  -1   3  45       11.25      -19.11     93.15 o 
   0   3  45        1.69        1.94     85.65 o 
   1   3  45        4.48       -5.81     88.55 o 
  -1   4  45       15.70       30.48     98.47 o 
   0   4  45        0.74       -2.18     84.19 o 
   1   4  45        8.44       12.10     97.26 o 
   0   0  46      620.36      468.12    104.81 o 
   1   0  46      159.70      214.77     69.33 o 
  -1   1  46      350.95      364.82    109.02 o 
   0   1  46      146.80      149.66     66.86 o 
   1   1  46      418.72      309.16    107.94 o 
   0   2  46      173.75       70.41     96.30 o 
   0   3  46      112.35       33.15     88.56 o 
                                                 
